# Supplementary material for: Detecting diagnostic features in MS/MS spectra of post-translationally modified peptides
Source: Nat Commun. 2023 Jul 12;14:4132. doi: 10.1038/s41467-023-39828-0 (PMC10338467; doi:10.1038/s41467-023-39828-0)
Supplement: Supplementary file 5 — Supplementary Data 3 [file 41467_2023_39828_MOESM5_ESM.xlsx]

## Sheet: 3
Supplementary Data 3: PTM-Shepherd diagnostic features for analysis of CCRCC phospho-glyco
peak_apex	mod_annotation	ion_type	mass	remainder_propensity	delta_mod_mass	percent_mod	percent_unmod	avg_intensity_mod	avg_intensity_unmod	intensity_fold_change	auc
0.984	Deamidation	diagnostic	138.056			82.3	53.2	56.55	28.39	3.0809	0.735832
0.984	Deamidation	diagnostic	204.087			77.7	46.5	29.15	15.11	3.22413	0.732355
0.984	Deamidation	diagnostic	274.092			68.6	34.5	16.32	10.23	3.17138	0.715459
0.984	Deamidation	diagnostic	366.14			56.5	22.2	10.76	6.73	4.06745	0.696252
0.984	Deamidation	diagnostic	168.065			65.6	33.5	23.99	14.37	3.26928	0.70647
0.984	Deamidation	diagnostic	144.067			59.7	29.1	7.09	4.83	3.01456	0.686941
0.984	Deamidation	diagnostic	167.034			50.4	18.9	5.56	4.33	3.42615	0.671609
0.984	Deamidation	diagnostic	197.044			48.6	16.9	4.97	4.06	3.52139	0.668436
0.984	Deamidation	diagnostic	292.103			45.1	15.7	5.21	4.14	3.61016	0.657226
0.984	Deamidation	diagnostic	232.081			25.4	6.2	2.15	2.05	4.28038	0.596261
2204.77	Hex(5) HexNAc(4) NeuAc(2)	diagnostic	138.055			100	53.2	99.99	28.39	6.61982	0.970469
2204.77	Hex(5) HexNAc(4) NeuAc(2)	diagnostic	232.081			99.9	6.2	2.33	2.05	18.2722	0.975279
2204.77	Hex(5) HexNAc(4) NeuAc(2)	diagnostic	172.06			95.4	1.8	1.09	1.82	31.704	0.967548
2204.77	Hex(5) HexNAc(4) NeuAc(2)	diagnostic	184.06			92.5	0.9	0.8	0.88	93.2438	0.957469
2204.77	Hex(5) HexNAc(4) NeuAc(2)	diagnostic	168.065			100	33.5	41.38	14.37	8.59678	0.987152
2204.77	Hex(5) HexNAc(4) NeuAc(2)	diagnostic	166.05			94.1	2.2	1.31	1.34	41.7202	0.959022
2204.77	Hex(5) HexNAc(4) NeuAc(2)	diagnostic	366.139			99.9	22.2	17.51	6.73	11.7081	0.978698
2204.77	Hex(5) HexNAc(4) NeuAc(2)	diagnostic	110.06			90.5	0.5	0.52	0.95	100	0.949021
2204.77	Hex(5) HexNAc(4) NeuAc(2)	diagnostic	292.102			99.9	15.7	7.01	4.14	10.7679	0.971557
2204.77	Hex(5) HexNAc(4) NeuAc(2)	diagnostic	182.045			89.9	1.1	0.74	1.1	55.365	0.941996
2204.77	Hex(5) HexNAc(4) NeuAc(2)	diagnostic	204.087			100	46.5	54.22	15.11	7.71851	0.976086
2204.77	Hex(5) HexNAc(4) NeuAc(2)	diagnostic	167.036			100	18.9	7.47	4.33	9.13203	0.961441
2204.77	Hex(5) HexNAc(4) NeuAc(2)	diagnostic	197.044			99.9	16.9	6.45	4.06	9.39118	0.959692
2204.77	Hex(5) HexNAc(4) NeuAc(2)	diagnostic	274.092			100	34.5	28.1	10.23	7.95927	0.968452
2204.77	Hex(5) HexNAc(4) NeuAc(2)	diagnostic	122.06			80	0.4	0.42	0.56	100	0.897335
2204.77	Hex(5) HexNAc(4) NeuAc(2)	diagnostic	528.192			76.8	0.6	0.63	2.55	31.3565	0.879666
2204.77	Hex(5) HexNAc(4) NeuAc(2)	diagnostic	144.067			99.8	29.1	6.91	4.83	4.91337	0.919279
2204.77	Hex(5) HexNAc(4) NeuAc(2)	diagnostic	145.05			73.3	0.2	0.54	0.38	100	0.865819
2204.77	Hex(5) HexNAc(4) NeuAc(2)	diagnostic	126.055			99.8	54.2	17.12	7.94	3.97228	0.917874
2204.77	Hex(5) HexNAc(4) NeuAc(2)	diagnostic	112.039			69.1	0.1	0.37	0.68	100	0.844684
2204.77	Hex(5) HexNAc(4) NeuAc(2)	diagnostic	163.06			65.6	0.6	0.37	2.87	14.2049	0.823399
2204.77	Hex(5) HexNAc(4) NeuAc(2)	diagnostic	152.071			64.6	0.3	0.36	1.63	48.2715	0.820804
2204.77	Hex(5) HexNAc(4) NeuAc(2)	diagnostic	173.044			61.9	0	0.36	0	100	0.8095
2204.77	Hex(5) HexNAc(4) NeuAc(2)	diagnostic	208.06			55.1	0.3	0.43	1.15	69.4	0.773193
2204.77	Hex(5) HexNAc(4) NeuAc(2)	diagnostic	657.234			54.2	0.1	0.63	3.01	100	0.77023
2204.77	Hex(5) HexNAc(4) NeuAc(2)	diagnostic	226.071			52.2	0.4	0.34	0.76	58.0982	0.758051
2204.77	Hex(5) HexNAc(4) NeuAc(2)	diagnostic	123.044			50.6	0.3	0.67	1.07	100	0.7513
2204.77	Hex(5) HexNAc(4) NeuAc(2)	diagnostic	246.097			49.9	0.2	0.32	1.14	70.8405	0.748284
2204.77	Hex(5) HexNAc(4) NeuAc(2)	diagnostic	436.145			48.7	0.2	0.5	5.69	21.4168	0.74202
2204.77	Hex(5) HexNAc(4) NeuAc(2)	diagnostic	214.071			49.9	3.1	2.7	2.59	16.8219	0.73706
2204.77	Hex(5) HexNAc(4) NeuAc(2)	diagnostic	215.055			33.8	2	2.69	2.73	16.6601	0.659383
2204.77	Hex(5) HexNAc(4) NeuAc(2)	diagnostic	196.06			32.3	4.1	2.44	2.43	7.91311	0.641488
2204.77	Hex(5) HexNAc(4) NeuAc(2)	peptide	203.097		-2001.68	82.8	0	15.65	0	100	0.914
2204.77	Hex(5) HexNAc(4) NeuAc(2)	peptide	83.0436		-2121.73	74.2	0	6.34	0	100	0.871
2204.77	Hex(5) HexNAc(4) NeuAc(2)	peptide	0.0286		-2204.74	70.5	0	4.35	0	100	0.8525
2204.77	Hex(5) HexNAc(4) NeuAc(2)	peptide	406.179		-1798.59	68.9	0	4.44	0	100	0.8445
2204.77	Hex(5) HexNAc(4) NeuAc(2)	peptide	568.211		-1636.56	64.1	0	3.36	0	100	0.8205
2204.77	Hex(5) HexNAc(4) NeuAc(2)	peptide	730.261		-1474.51	56.8	0	3.17	0	100	0.784
2204.77	Hex(5) HexNAc(4) NeuAc(2)	peptide	-16.9962		-2221.77	36	0	3.53	0	100	0.68
2204.77	Hex(5) HexNAc(4) NeuAc(2)	peptide	892.32		-1312.45	30.4	0	1.66	0	100	0.652
2204.77	Hex(5) HexNAc(4) NeuAc(2)	peptide	45.96		-2158.81	25.7	0	0.72	0	100	0.6285
2204.77	Hex(5) HexNAc(4) NeuAc(2)	b	203.088	24.93	-2001.68	37.2	1.9	5.76	8.86	12.7324	0.675608
2204.77	Hex(5) HexNAc(4) NeuAc(2)	y	203.088	16.29	-2001.69	37.2	1.9	5.77	8.86	12.7509	0.675609
1913.68	Hex(5) HexNAc(4) NeuAc	diagnostic	138.055			100	53.2	99.84	28.39	6.60968	0.970171
1913.68	Hex(5) HexNAc(4) NeuAc	diagnostic	168.065			100	33.5	38.46	14.37	7.98962	0.980705
1913.68	Hex(5) HexNAc(4) NeuAc	diagnostic	366.139			100	22.2	15.41	6.73	10.3165	0.97104
1913.68	Hex(5) HexNAc(4) NeuAc	diagnostic	172.06			87.7	1.8	0.63	1.82	16.9363	0.925116
1913.68	Hex(5) HexNAc(4) NeuAc	diagnostic	232.081			97.1	6.2	1.36	2.05	10.3519	0.937683
1913.68	Hex(5) HexNAc(4) NeuAc	diagnostic	204.087			100	46.5	45.2	15.11	6.43436	0.957649
1913.68	Hex(5) HexNAc(4) NeuAc	diagnostic	166.05			87.2	2.2	0.78	1.34	23.1392	0.918473
1913.68	Hex(5) HexNAc(4) NeuAc	diagnostic	110.06			79.2	0.5	0.37	0.95	61.476	0.892069
1913.68	Hex(5) HexNAc(4) NeuAc	diagnostic	292.102			99.4	15.7	3.82	4.14	5.83245	0.92053
1913.68	Hex(5) HexNAc(4) NeuAc	diagnostic	184.06			78.4	0.9	0.48	0.88	47.4596	0.885484
1913.68	Hex(5) HexNAc(4) NeuAc	diagnostic	197.044			99.6	16.9	3.84	4.06	5.57779	0.914728
1913.68	Hex(5) HexNAc(4) NeuAc	diagnostic	167.036			99.6	18.9	4.41	4.33	5.37634	0.914091
1913.68	Hex(5) HexNAc(4) NeuAc	diagnostic	182.045			75.8	1.1	0.43	1.1	26.9185	0.8702
1913.68	Hex(5) HexNAc(4) NeuAc	diagnostic	274.092			99.9	34.5	15.8	10.23	4.47235	0.914961
1913.68	Hex(5) HexNAc(4) NeuAc	diagnostic	144.067			99.9	29.1	6.56	4.83	4.66532	0.910517
1913.68	Hex(5) HexNAc(4) NeuAc	diagnostic	126.055			100	54.2	16.99	7.94	3.9506	0.916774
1913.68	Hex(5) HexNAc(4) NeuAc	diagnostic	528.192			70.5	0.6	0.54	2.55	24.6743	0.848085
1913.68	Hex(5) HexNAc(4) NeuAc	diagnostic	145.05			69	0.2	0.54	0.38	100	0.844218
1913.68	Hex(5) HexNAc(4) NeuAc	diagnostic	163.06			64.8	0.6	0.41	2.87	15.2774	0.81942
1913.68	Hex(5) HexNAc(4) NeuAc	diagnostic	173.044			62.2	0	0.35	0	100	0.811
1913.68	Hex(5) HexNAc(4) NeuAc	diagnostic	122.06			60.1	0.4	0.27	0.56	73.2013	0.797504
1913.68	Hex(5) HexNAc(4) NeuAc	diagnostic	246.097			46.4	0.2	0.27	1.14	55.3224	0.730733
1913.68	Hex(5) HexNAc(4) NeuAc	diagnostic	214.071			51.2	3.1	1.56	2.59	9.93464	0.737094
1913.68	Hex(5) HexNAc(4) NeuAc	diagnostic	123.044			40.2	0.3	0.39	1.07	48.9415	0.699167
1913.68	Hex(5) HexNAc(4) NeuAc	diagnostic	215.055			38.8	2	1.51	2.73	10.7283	0.682293
1913.68	Hex(5) HexNAc(4) NeuAc	diagnostic	196.06			38.6	4.1	1.47	2.43	5.69567	0.668565
1913.68	Hex(5) HexNAc(4) NeuAc	peptide	203.078		-1710.6	79.1	0	11.79	0	100	0.8955
1913.68	Hex(5) HexNAc(4) NeuAc	peptide	83.0476		-1830.63	70.1	0	5.35	0	100	0.8505
1913.68	Hex(5) HexNAc(4) NeuAc	peptide	0.0306		-1913.65	63.1	0	3.8	0	100	0.8155
1913.68	Hex(5) HexNAc(4) NeuAc	peptide	406.189		-1507.49	58.7	0	3.2	0	100	0.7935
1913.68	Hex(5) HexNAc(4) NeuAc	peptide	568.21		-1345.47	51.6	0	2.48	0	100	0.758
1913.68	Hex(5) HexNAc(4) NeuAc	peptide	-17.027		-1930.7	44.6	0	3.06	0	100	0.723
1913.68	Hex(5) HexNAc(4) NeuAc	peptide	730.264		-1183.41	39.3	0	2.61	0	100	0.6965
1913.68	Hex(5) HexNAc(4) NeuAc	b	203.089	22.64	-1710.59	45.7	2.1	4.71	8.92	11.4851	0.716297
1913.68	Hex(5) HexNAc(4) NeuAc	y	203.086	18.34	-1710.59	46.3	1.9	4.72	8.86	12.9861	0.720598
2.0042	Second isotopic peak	diagnostic	204.087			83.6	46.5	28.11	15.11	3.34556	0.767627
2.0042	Second isotopic peak	diagnostic	138.056			84.2	53.2	57.48	28.39	3.20385	0.759138
2.0042	Second isotopic peak	diagnostic	274.092			74.6	34.5	15.51	10.23	3.27726	0.745525
2.0042	Second isotopic peak	diagnostic	366.139			61.5	22.2	10.21	6.73	4.2047	0.72116
2.0042	Second isotopic peak	diagnostic	168.065			69.8	33.5	22.92	14.37	3.32418	0.726328
2.0042	Second isotopic peak	diagnostic	144.067			63.7	29.1	7.15	4.83	3.24135	0.707133
2.0042	Second isotopic peak	diagnostic	167.036			53.6	18.9	5.12	4.33	3.35965	0.68352
2.0042	Second isotopic peak	diagnostic	197.044			49.9	16.9	4.75	4.06	3.45376	0.672869
2.0042	Second isotopic peak	diagnostic	292.103			47.6	15.7	4.89	4.14	3.58112	0.667827
2059.74	dHex Hex(5) HexNAc(4) NeuAc	diagnostic	138.055			100	53.2	99.88	28.39	6.61226	0.970277
2059.74	dHex Hex(5) HexNAc(4) NeuAc	diagnostic	168.065			100	33.5	38.34	14.37	7.96638	0.980139
2059.74	dHex Hex(5) HexNAc(4) NeuAc	diagnostic	366.139			100	22.2	15.58	6.73	10.4295	0.97156
2059.74	dHex Hex(5) HexNAc(4) NeuAc	diagnostic	172.06			91.7	1.8	0.65	1.82	18.3155	0.945035
2059.74	dHex Hex(5) HexNAc(4) NeuAc	diagnostic	232.081			98.9	6.2	1.42	2.05	11.0004	0.947868
2059.74	dHex Hex(5) HexNAc(4) NeuAc	diagnostic	166.05			90.4	2.4	0.8	1.36	22.141	0.933135
2059.74	dHex Hex(5) HexNAc(4) NeuAc	diagnostic	204.087			100	46.5	45.93	15.11	6.53868	0.959685
2059.74	dHex Hex(5) HexNAc(4) NeuAc	diagnostic	110.062			84.1	0.5	0.39	0.95	69.1207	0.916565
2059.74	dHex Hex(5) HexNAc(4) NeuAc	diagnostic	184.06			82.5	0.9	0.49	0.88	51.345	0.905954
2059.74	dHex Hex(5) HexNAc(4) NeuAc	diagnostic	292.102			99.7	15.7	3.93	4.14	6.02206	0.925275
2059.74	dHex Hex(5) HexNAc(4) NeuAc	diagnostic	528.192			77.3	0.6	0.61	2.55	30.739	0.882128
2059.74	dHex Hex(5) HexNAc(4) NeuAc	diagnostic	197.044			99.7	16.9	3.98	4.06	5.78661	0.918532
2059.74	dHex Hex(5) HexNAc(4) NeuAc	diagnostic	167.036			99.6	18.9	4.57	4.33	5.56641	0.918163
2059.74	dHex Hex(5) HexNAc(4) NeuAc	diagnostic	182.045			77.9	1.1	0.45	1.1	28.9953	0.880721
2059.74	dHex Hex(5) HexNAc(4) NeuAc	diagnostic	274.092			100	34.5	16.33	10.23	4.62728	0.920093
2059.74	dHex Hex(5) HexNAc(4) NeuAc	diagnostic	144.067			99.4	29.1	6.59	4.83	4.66205	0.908643
2059.74	dHex Hex(5) HexNAc(4) NeuAc	diagnostic	126.055			99.4	54.2	16.65	7.94	3.84867	0.910782
2059.74	dHex Hex(5) HexNAc(4) NeuAc	diagnostic	163.06			67.7	0.6	0.4	2.87	15.6357	0.83388
2059.74	dHex Hex(5) HexNAc(4) NeuAc	diagnostic	173.044			65.8	0	0.34	0	100	0.829
2059.74	dHex Hex(5) HexNAc(4) NeuAc	diagnostic	145.05			65.8	0.2	0.49	0.38	100	0.828187
2059.74	dHex Hex(5) HexNAc(4) NeuAc	diagnostic	122.061			62.1	0.4	0.27	0.56	75.5454	0.807457
2059.74	dHex Hex(5) HexNAc(4) NeuAc	diagnostic	246.097			52.8	0.2	0.29	1.14	66.108	0.762706
2059.74	dHex Hex(5) HexNAc(4) NeuAc	diagnostic	214.071			50.6	3.1	1.61	2.59	10.1591	0.734405
2059.74	dHex Hex(5) HexNAc(4) NeuAc	diagnostic	123.046			41	0.3	0.4	1.07	50.7343	0.703166
2059.74	dHex Hex(5) HexNAc(4) NeuAc	diagnostic	196.06			37.9	4.1	1.48	2.43	5.63777	0.665279
2059.74	dHex Hex(5) HexNAc(4) NeuAc	diagnostic	215.055			33.7	2	1.53	2.73	9.44788	0.657078
2059.74	dHex Hex(5) HexNAc(4) NeuAc	diagnostic	657.235			25.2	0.1	0.49	3.01	41.0626	0.625374
2059.74	dHex Hex(5) HexNAc(4) NeuAc	peptide	203.078		-1856.66	81.2	0	11.81	0	100	0.906
2059.74	dHex Hex(5) HexNAc(4) NeuAc	peptide	0.026		-2059.71	74.5	0	3.91	0	100	0.8725
2059.74	dHex Hex(5) HexNAc(4) NeuAc	peptide	83.0364		-1976.7	74.2	0	5.74	0	100	0.871
2059.74	dHex Hex(5) HexNAc(4) NeuAc	peptide	406.157		-1653.58	64.4	0	3.31	0	100	0.822
2059.74	dHex Hex(5) HexNAc(4) NeuAc	peptide	568.209		-1491.53	58.5	0	2.33	0	100	0.7925
2059.74	dHex Hex(5) HexNAc(4) NeuAc	peptide	730.263		-1329.47	49.7	0	2.06	0	100	0.7485
2059.74	dHex Hex(5) HexNAc(4) NeuAc	peptide	-17.0086		-2076.74	48.9	0	3.38	0	100	0.7445
2059.74	dHex Hex(5) HexNAc(4) NeuAc	peptide	349.136		-1710.6	44.5	0	2.78	0	100	0.7225
2059.74	dHex Hex(5) HexNAc(4) NeuAc	b	203.092	21.96	-1856.64	40.7	2	4.06	9.43	8.75743	0.691557
2059.74	dHex Hex(5) HexNAc(4) NeuAc	y	203.086	15.34	-1856.65	42.8	1.9	4.12	8.86	10.4632	0.70294
2350.83	dHex Hex(5) HexNAc(4) NeuAc(2)	diagnostic	138.055			100	53.2	99.94	28.39	6.61615	0.970392
2350.83	dHex Hex(5) HexNAc(4) NeuAc(2)	diagnostic	366.139			100	22.2	18.07	6.73	12.0939	0.98245
2350.83	dHex Hex(5) HexNAc(4) NeuAc(2)	diagnostic	166.05			94.3	2.2	1.45	1.34	46.5387	0.961547
2350.83	dHex Hex(5) HexNAc(4) NeuAc(2)	diagnostic	292.102			100	15.7	8.29	4.14	12.7496	0.980316
2350.83	dHex Hex(5) HexNAc(4) NeuAc(2)	diagnostic	232.081			99.7	6.2	2.6	2.05	20.392	0.979345
2350.83	dHex Hex(5) HexNAc(4) NeuAc(2)	diagnostic	172.06			95.9	1.8	1.2	1.82	35.2131	0.971017
2350.83	dHex Hex(5) HexNAc(4) NeuAc(2)	diagnostic	184.06			93.5	0.9	0.86	0.88	100	0.962795
2350.83	dHex Hex(5) HexNAc(4) NeuAc(2)	diagnostic	168.065			99.8	33.5	41.08	14.37	8.51798	0.985607
2350.83	dHex Hex(5) HexNAc(4) NeuAc(2)	diagnostic	182.045			92.1	1.1	0.79	1.1	60.6256	0.953295
2350.83	dHex Hex(5) HexNAc(4) NeuAc(2)	diagnostic	110.061			89.8	0.5	0.55	0.95	100	0.945678
2350.83	dHex Hex(5) HexNAc(4) NeuAc(2)	diagnostic	274.092			100	34.5	33.66	10.23	9.53567	0.978774
2350.83	dHex Hex(5) HexNAc(4) NeuAc(2)	diagnostic	167.036			100	18.9	8.44	4.33	10.317	0.969914
2350.83	dHex Hex(5) HexNAc(4) NeuAc(2)	diagnostic	197.044			100	16.9	7.25	4.06	10.5716	0.968225
2350.83	dHex Hex(5) HexNAc(4) NeuAc(2)	diagnostic	204.087			100	46.5	56.85	15.11	8.09413	0.981168
2350.83	dHex Hex(5) HexNAc(4) NeuAc(2)	diagnostic	528.192			81.4	0.6	0.75	2.55	39.8302	0.902906
2350.83	dHex Hex(5) HexNAc(4) NeuAc(2)	diagnostic	122.06			79.1	0.4	0.42	0.56	100	0.892844
2350.83	dHex Hex(5) HexNAc(4) NeuAc(2)	diagnostic	144.067			99.4	29.1	7.36	4.83	5.20712	0.926321
2350.83	dHex Hex(5) HexNAc(4) NeuAc(2)	diagnostic	126.055			99.7	54.2	18.1	7.94	4.19603	0.926017
2350.83	dHex Hex(5) HexNAc(4) NeuAc(2)	diagnostic	163.06			69.5	0.6	0.49	2.87	19.6389	0.842898
2350.83	dHex Hex(5) HexNAc(4) NeuAc(2)	diagnostic	112.041			67.5	0.1	0.39	0.68	100	0.836717
2350.83	dHex Hex(5) HexNAc(4) NeuAc(2)	diagnostic	152.072			66.3	0.3	0.39	1.63	53.2176	0.829321
2350.83	dHex Hex(5) HexNAc(4) NeuAc(2)	diagnostic	145.05			62.6	0.2	0.57	0.38	100	0.812299
2350.83	dHex Hex(5) HexNAc(4) NeuAc(2)	diagnostic	657.234			58.7	0.1	0.7	3.01	100	0.792707
2350.83	dHex Hex(5) HexNAc(4) NeuAc(2)	diagnostic	208.06			58.8	0.3	0.5	1.15	84.9408	0.791684
2350.83	dHex Hex(5) HexNAc(4) NeuAc(2)	diagnostic	173.044			54.5	0	0.35	0	100	0.7725
2350.83	dHex Hex(5) HexNAc(4) NeuAc(2)	diagnostic	436.145			54.1	0.2	0.65	5.69	30.7376	0.768987
2350.83	dHex Hex(5) HexNAc(4) NeuAc(2)	diagnostic	226.071			54	0.4	0.37	0.76	66.7215	0.767085
2350.83	dHex Hex(5) HexNAc(4) NeuAc(2)	diagnostic	246.097			51	0.2	0.33	1.14	74.7166	0.753794
2350.83	dHex Hex(5) HexNAc(4) NeuAc(2)	diagnostic	123.044			48.4	0.3	0.71	1.07	100	0.740344
2350.83	dHex Hex(5) HexNAc(4) NeuAc(2)	diagnostic	214.071			45	3.1	3	2.59	16.8516	0.713094
2350.83	dHex Hex(5) HexNAc(4) NeuAc(2)	diagnostic	215.055			38.3	2	3.09	2.73	21.7243	0.682487
2350.83	dHex Hex(5) HexNAc(4) NeuAc(2)	diagnostic	454.155			36.5	0.8	0.37	2.84	6.01963	0.677067
2350.83	dHex Hex(5) HexNAc(4) NeuAc(2)	diagnostic	196.06			32.5	4.1	2.81	2.43	9.17772	0.643777
2350.83	dHex Hex(5) HexNAc(4) NeuAc(2)	peptide	203.079		-2147.75	80.7	0	15.39	0	100	0.9035
2350.83	dHex Hex(5) HexNAc(4) NeuAc(2)	peptide	0.0154		-2350.81	77.2	0	4.74	0	100	0.886
2350.83	dHex Hex(5) HexNAc(4) NeuAc(2)	peptide	83.0358		-2267.79	75	0	6.04	0	100	0.875
2350.83	dHex Hex(5) HexNAc(4) NeuAc(2)	peptide	406.163		-1944.67	64.3	0	4.56	0	100	0.8215
2350.83	dHex Hex(5) HexNAc(4) NeuAc(2)	peptide	568.23		-1782.6	58.3	0	3.26	0	100	0.7915
2350.83	dHex Hex(5) HexNAc(4) NeuAc(2)	peptide	730.261		-1620.57	48.3	0	2.66	0	100	0.7415
2350.83	dHex Hex(5) HexNAc(4) NeuAc(2)	peptide	349.135		-2001.69	42.5	0	2.92	0	100	0.7125
2350.83	dHex Hex(5) HexNAc(4) NeuAc(2)	peptide	-16.99		-2367.82	36.2	0	3.64	0	100	0.681
2350.83	dHex Hex(5) HexNAc(4) NeuAc(2)	peptide	892.344		-1458.48	25.5	0	1.09	0	100	0.6275
2350.83	dHex Hex(5) HexNAc(4) NeuAc(2)	b	203.089	24.02	-2147.74	42.5	2.1	5.32	8.92	12.0751	0.700712
2350.83	dHex Hex(5) HexNAc(4) NeuAc(2)	y	203.088	15.68	-2147.74	42.8	1.9	5.34	8.86	13.5705	0.7035
1.0296	Unannotated mass-shift 1.0296	diagnostic	204.087			79.4	46.5	32.36	15.11	3.65769	0.7574
1.0296	Unannotated mass-shift 1.0296	diagnostic	138.056			81.1	53.2	62.99	28.39	3.38197	0.749291
1.0296	Unannotated mass-shift 1.0296	diagnostic	366.139			61.2	22.2	12	6.73	4.91407	0.728045
1.0296	Unannotated mass-shift 1.0296	diagnostic	274.092			71.7	34.5	17.16	10.23	3.48612	0.741105
1.0296	Unannotated mass-shift 1.0296	diagnostic	168.065			67.2	33.5	26.01	14.37	3.63093	0.724219
1.0296	Unannotated mass-shift 1.0296	diagnostic	144.066			63	29.1	7.28	4.83	3.26682	0.709579
1.0296	Unannotated mass-shift 1.0296	diagnostic	167.035			52.7	18.9	5.42	4.33	3.49025	0.68351
1.0296	Unannotated mass-shift 1.0296	diagnostic	292.104			49.2	15.7	5.34	4.14	4.03784	0.680985
1.0296	Unannotated mass-shift 1.0296	diagnostic	197.044			50.8	16.9	4.91	4.06	3.636	0.680226
1.0296	Unannotated mass-shift 1.0296	diagnostic	232.081			27.4	6.2	2	2.05	4.30593	0.605358
1.9876	First isotopic peak + Deamidation	diagnostic	204.087			83.5	46.5	31.35	15.11	3.72684	0.780257
1.9876	First isotopic peak + Deamidation	diagnostic	138.056			85.6	53.2	63.18	28.39	3.58046	0.779448
1.9876	First isotopic peak + Deamidation	diagnostic	274.092			76.8	34.5	16.93	10.23	3.68367	0.766375
1.9876	First isotopic peak + Deamidation	diagnostic	126.055			85.6	54.2	15.07	7.94	3.00021	0.772352
1.9876	First isotopic peak + Deamidation	diagnostic	366.139			65.4	22.2	11.26	6.73	4.92724	0.748078
1.9876	First isotopic peak + Deamidation	diagnostic	168.065			72.3	33.5	25.34	14.37	3.80628	0.751021
1.9876	First isotopic peak + Deamidation	diagnostic	144.066			68.6	29.1	7.2	4.83	3.5188	0.738525
1.9876	First isotopic peak + Deamidation	diagnostic	167.036			57.3	18.9	5.41	4.33	3.79078	0.706696
1.9876	First isotopic peak + Deamidation	diagnostic	197.044			54.9	16.9	4.9	4.06	3.92238	0.701191
1.9876	First isotopic peak + Deamidation	diagnostic	292.102			52.7	15.7	5.26	4.14	4.2636	0.697568
1.9876	First isotopic peak + Deamidation	diagnostic	232.081			30.3	6.2	2.06	2.05	4.89587	0.620298
2205.78	First isotopic peak + Hex(5) HexNAc(4) NeuAc(2)	diagnostic	138.055			100	53.2	99.88	28.39	6.61215	0.970263
2205.78	First isotopic peak + Hex(5) HexNAc(4) NeuAc(2)	diagnostic	232.081			99.1	6.2	2.28	2.05	17.7298	0.97021
2205.78	First isotopic peak + Hex(5) HexNAc(4) NeuAc(2)	diagnostic	172.06			94.6	1.8	1.03	1.82	29.643	0.962958
2205.78	First isotopic peak + Hex(5) HexNAc(4) NeuAc(2)	diagnostic	366.139			100	22.2	18.29	6.73	12.2431	0.981855
2205.78	First isotopic peak + Hex(5) HexNAc(4) NeuAc(2)	diagnostic	168.065			100	33.5	41.31	14.37	8.58212	0.987205
2205.78	First isotopic peak + Hex(5) HexNAc(4) NeuAc(2)	diagnostic	292.102			100	15.7	7.15	4.14	10.9882	0.973338
2205.78	First isotopic peak + Hex(5) HexNAc(4) NeuAc(2)	diagnostic	204.087			100	46.5	55.78	15.11	7.94052	0.979165
2205.78	First isotopic peak + Hex(5) HexNAc(4) NeuAc(2)	diagnostic	166.05			91.6	2.2	1.26	1.34	39.0478	0.945996
2205.78	First isotopic peak + Hex(5) HexNAc(4) NeuAc(2)	diagnostic	184.06			88.6	0.9	0.76	0.88	85.2665	0.937784
2205.78	First isotopic peak + Hex(5) HexNAc(4) NeuAc(2)	diagnostic	274.092			99.9	34.5	28.2	10.23	7.98138	0.968888
2205.78	First isotopic peak + Hex(5) HexNAc(4) NeuAc(2)	diagnostic	197.044			99.9	16.9	6.23	4.06	9.07609	0.957106
2205.78	First isotopic peak + Hex(5) HexNAc(4) NeuAc(2)	diagnostic	167.034			99.7	18.9	7.24	4.33	8.82298	0.957661
2205.78	First isotopic peak + Hex(5) HexNAc(4) NeuAc(2)	diagnostic	182.045			85.7	1.1	0.68	1.1	48.6686	0.92076
2205.78	First isotopic peak + Hex(5) HexNAc(4) NeuAc(2)	diagnostic	110.061			84.3	0.5	0.49	0.95	88.0758	0.918003
2205.78	First isotopic peak + Hex(5) HexNAc(4) NeuAc(2)	diagnostic	144.067			99.4	29.1	7.09	4.83	5.01687	0.921245
2205.78	First isotopic peak + Hex(5) HexNAc(4) NeuAc(2)	diagnostic	126.055			99.8	54.2	17.5	7.94	4.0598	0.92145
2205.78	First isotopic peak + Hex(5) HexNAc(4) NeuAc(2)	diagnostic	528.192			72.9	0.6	0.68	2.55	32.5148	0.86037
2205.78	First isotopic peak + Hex(5) HexNAc(4) NeuAc(2)	diagnostic	122.06			71.4	0.4	0.4	0.56	100	0.854296
2205.78	First isotopic peak + Hex(5) HexNAc(4) NeuAc(2)	diagnostic	145.05			64.1	0.2	0.53	0.38	100	0.81974
2205.78	First isotopic peak + Hex(5) HexNAc(4) NeuAc(2)	diagnostic	163.06			56.3	0.6	0.4	2.87	12.9529	0.777135
2205.78	First isotopic peak + Hex(5) HexNAc(4) NeuAc(2)	diagnostic	112.039			54.1	0.1	0.34	0.68	100	0.769747
2205.78	First isotopic peak + Hex(5) HexNAc(4) NeuAc(2)	diagnostic	152.07			52.4	0.3	0.35	1.63	37.1028	0.759908
2205.78	First isotopic peak + Hex(5) HexNAc(4) NeuAc(2)	diagnostic	657.235			51.7	0.1	0.71	3.01	100	0.757744
2205.78	First isotopic peak + Hex(5) HexNAc(4) NeuAc(2)	diagnostic	123.044			47.2	0.3	0.63	1.07	92.0201	0.734288
2205.78	First isotopic peak + Hex(5) HexNAc(4) NeuAc(2)	diagnostic	173.044			46.5	0	0.34	0	100	0.7325
2205.78	First isotopic peak + Hex(5) HexNAc(4) NeuAc(2)	diagnostic	246.097			44.5	0.2	0.31	1.14	61.187	0.721294
2205.78	First isotopic peak + Hex(5) HexNAc(4) NeuAc(2)	diagnostic	208.062			43.9	0.3	0.42	1.15	54.0082	0.717356
2205.78	First isotopic peak + Hex(5) HexNAc(4) NeuAc(2)	diagnostic	436.145			43.1	0.2	0.52	5.69	19.5964	0.714075
2205.78	First isotopic peak + Hex(5) HexNAc(4) NeuAc(2)	diagnostic	214.071			44.2	3.1	2.59	2.59	14.2695	0.707622
2205.78	First isotopic peak + Hex(5) HexNAc(4) NeuAc(2)	diagnostic	226.071			40.5	0.4	0.33	0.76	43.7295	0.699754
2205.78	First isotopic peak + Hex(5) HexNAc(4) NeuAc(2)	diagnostic	215.055			32.8	2	2.58	2.73	15.5115	0.654191
2205.78	First isotopic peak + Hex(5) HexNAc(4) NeuAc(2)	diagnostic	196.06			34.2	4.1	2.36	2.43	8.09988	0.650827
2205.78	First isotopic peak + Hex(5) HexNAc(4) NeuAc(2)	peptide	203.087		-2002.69	80.1	0	12.76	0	100	0.9005
2205.78	First isotopic peak + Hex(5) HexNAc(4) NeuAc(2)	peptide	83.0424		-2122.73	70	0	5.19	0	100	0.85
2205.78	First isotopic peak + Hex(5) HexNAc(4) NeuAc(2)	peptide	0.0268		-2205.75	69.9	0	3.86	0	100	0.8495
2205.78	First isotopic peak + Hex(5) HexNAc(4) NeuAc(2)	peptide	406.171		-1799.6	61.9	0	3.67	0	100	0.8095
2205.78	First isotopic peak + Hex(5) HexNAc(4) NeuAc(2)	peptide	568.212		-1637.56	52	0	2.83	0	100	0.76
2205.78	First isotopic peak + Hex(5) HexNAc(4) NeuAc(2)	peptide	-17.0112		-2222.79	43.4	0	3	0	100	0.717
2205.78	First isotopic peak + Hex(5) HexNAc(4) NeuAc(2)	peptide	730.292		-1475.48	43	0	2.64	0	100	0.715
2205.78	First isotopic peak + Hex(5) HexNAc(4) NeuAc(2)	b	203.093	20.52	-2002.68	36.1	2	5.86	9.36	11.3072	0.669481
2205.78	First isotopic peak + Hex(5) HexNAc(4) NeuAc(2)	y	203.088	16.31	-2002.69	37.3	1.9	6.03	8.86	13.3561	0.676375
1458.44	Hex(6) HexNAc(2) Phos	diagnostic	163.062			95.25	0.6	3.3	2.87	100	0.973564
1458.44	Hex(6) HexNAc(2) Phos	diagnostic	145.05			92.46	0.2	6.61	0.38	100	0.962196
1458.44	Hex(6) HexNAc(2) Phos	diagnostic	243.026			93.02	1.5	54.14	3.58	100	0.964351
1458.44	Hex(6) HexNAc(2) Phos	diagnostic	127.039			79.61	0.4	22.51	2.49	100	0.897631
1458.44	Hex(6) HexNAc(2) Phos	diagnostic	405.079			70.95	0	2.42	0	100	0.854749
1458.44	Hex(6) HexNAc(2) Phos	diagnostic	168.065			100	33.5	36.8	14.37	7.64643	0.969832
1458.44	Hex(6) HexNAc(2) Phos	diagnostic	204.087			100	46.5	58.67	15.11	8.35228	0.976207
1458.44	Hex(6) HexNAc(2) Phos	diagnostic	366.139			99.44	22.2	10.71	6.73	7.12854	0.937737
1458.44	Hex(6) HexNAc(2) Phos	diagnostic	144.067			100	29.1	7.92	4.83	5.6368	0.940112
1458.44	Hex(6) HexNAc(2) Phos	diagnostic	110.032			60.06	0	1.65	0	100	0.800279
1458.44	Hex(6) HexNAc(2) Phos	diagnostic	138.055			100	53.2	91.06	28.39	6.02838	0.952539
1458.44	Hex(6) HexNAc(2) Phos	diagnostic	126.055			99.72	54.2	23.85	7.94	5.52921	0.95252
1458.44	Hex(6) HexNAc(2) Phos	diagnostic	171.005			47.77	0	1.2	0	100	0.738827
1458.44	Hex(6) HexNAc(2) Phos	diagnostic	528.192			45.53	0.6	1.08	2.55	32.0555	0.724402
1458.44	Hex(6) HexNAc(2) Phos	diagnostic	292.103			71.51	15.7	2.76	4.14	3.03287	0.760679
1458.44	Hex(6) HexNAc(2) Phos	diagnostic	232.081			41.62	6.2	1.16	2.05	3.80331	0.669087
1458.44	Hex(6) HexNAc(2) Phos	diagnostic	392.223			33.24	5.4	1.9	3.06	3.83473	0.635251
1458.44	Hex(6) HexNAc(2) Phos	peptide	203.079		-1255.36	80.17	0	40.56	0	100	0.900838
1458.44	Hex(6) HexNAc(2) Phos	peptide	-0.001		-1458.44	73.74	0	13.66	0	100	0.868715
1458.44	Hex(6) HexNAc(2) Phos	peptide	83.036		-1375.41	65.64	0	12.06	0	100	0.828212
1458.44	Hex(6) HexNAc(2) Phos	peptide	406.157		-1052.28	44.69	0	13.31	0	100	0.723464
1458.44	Hex(6) HexNAc(2) Phos	peptide	568.211		-890.23	34.36	0	10.44	0	100	0.671788
1458.44	Hex(6) HexNAc(2) Phos	peptide	-17.0266		-1475.47	30.45	0	11.82	0	100	0.652235
1458.44	Hex(6) HexNAc(2) Phos	peptide	45.9508		-1412.49	29.89	0	3.82	0	100	0.649441
1458.44	Hex(6) HexNAc(2) Phos	b	203.088	27.32	-1255.35	55.03	1.9	25.35	8.86	82.8507	0.768359
1458.44	Hex(6) HexNAc(2) Phos	y	203.085	17.33	-1255.36	55.87	1.8	24.99	8.96	86.6171	0.77283
2861	A3G3S3	diagnostic	110.06			94.46	0.5	0.56	0.95	100	0.968981
2861	A3G3S3	diagnostic	182.045			95.6	1.1	0.81	1.1	64.0026	0.970796
2861	A3G3S3	diagnostic	184.06			94.74	0.9	0.89	0.88	100	0.969245
2861	A3G3S3	diagnostic	172.062			96.02	1.8	1.19	1.82	34.964	0.971571
2861	A3G3S3	diagnostic	232.081			99.72	6.2	2.69	2.05	21.0554	0.981662
2861	A3G3S3	diagnostic	166.05			95.03	2.2	1.47	1.34	47.276	0.965379
2861	A3G3S3	diagnostic	292.102			99.86	15.7	9.72	4.14	14.9223	0.987914
2861	A3G3S3	diagnostic	366.139			100	22.2	24.2	6.73	16.197	0.994348
2861	A3G3S3	diagnostic	168.065			99.86	33.5	44.62	14.37	9.25733	0.991741
2861	A3G3S3	diagnostic	657.234			87.36	0.1	0.97	3.01	100	0.935863
2861	A3G3S3	diagnostic	528.192			88.49	0.6	0.75	2.55	43.1888	0.938227
2861	A3G3S3	diagnostic	122.06			87.78	0.4	0.44	0.56	100	0.936294
2861	A3G3S3	diagnostic	274.092			100	34.5	36.67	10.23	10.3871	0.986515
2861	A3G3S3	diagnostic	197.044			100	16.9	7.33	4.06	10.6904	0.970399
2861	A3G3S3	diagnostic	167.034			99.86	18.9	8.54	4.33	10.426	0.971847
2861	A3G3S3	diagnostic	138.055			100	53.2	99.85	28.39	6.60998	0.970221
2861	A3G3S3	diagnostic	204.087			100	46.5	58.74	15.11	8.36196	0.98507
2861	A3G3S3	diagnostic	152.071			76.14	0.3	0.4	1.63	62.5916	0.878446
2861	A3G3S3	diagnostic	112.039			74.29	0.1	0.39	0.68	100	0.870626
2861	A3G3S3	diagnostic	436.145			69.89	0.2	0.7	5.69	42.9962	0.847773
2861	A3G3S3	diagnostic	144.067			99.57	29.1	6.73	4.83	4.77047	0.913002
2861	A3G3S3	diagnostic	226.071			68.47	0.4	0.37	0.76	84.3528	0.839166
2861	A3G3S3	diagnostic	126.055			99.57	54.2	16.08	7.94	3.72332	0.906009
2861	A3G3S3	diagnostic	145.05			61.93	0.2	0.34	0.38	100	0.808467
2861	A3G3S3	diagnostic	208.06			61.93	0.3	0.5	1.15	90.6439	0.807293
2861	A3G3S3	diagnostic	454.155			61.22	0.8	0.45	2.84	12.0152	0.799716
2861	A3G3S3	diagnostic	246.097			53.84	0.2	0.28	1.14	66.6539	0.767872
2861	A3G3S3	diagnostic	123.044			51.99	0.3	0.72	1.07	100	0.758284
2861	A3G3S3	diagnostic	250.092			48.86	0.5	0.29	1.63	17.4719	0.740689
2861	A3G3S3	diagnostic	214.071			44.32	3.1	3.08	2.59	17.0007	0.709936
2861	A3G3S3	diagnostic	163.06			40.06	0.6	0.31	2.87	7.11768	0.696205
2861	A3G3S3	diagnostic	215.055			37.5	2	2.99	2.73	20.5487	0.678345
2861	A3G3S3	diagnostic	230.102			30.97	0.2	0.35	5.27	10.2878	0.65352
2861	A3G3S3	diagnostic	196.06			31.11	4.1	2.72	2.43	8.51893	0.636447
2861	A3G3S3	diagnostic	154.05			27.41	0.9	0.93	1.27	22.2227	0.632004
2861	A3G3S3	peptide	203.079		-2657.92	84.94	0	12.95	0	100	0.924716
2861	A3G3S3	peptide	0.0128		-2860.99	78.69	0	3.17	0	100	0.893466
2861	A3G3S3	peptide	83.0386		-2777.96	75.43	0	4.47	0	100	0.877131
2861	A3G3S3	peptide	406.158		-2454.84	71.59	0	4.11	0	100	0.857955
2861	A3G3S3	peptide	568.21		-2292.79	62.5	0	3.78	0	100	0.8125
2861	A3G3S3	peptide	730.261		-2130.74	53.27	0	2.74	0	100	0.766335
2861	A3G3S3	peptide	-17.027		-2878.03	39.2	0	2.6	0	100	0.696023
2861	A3G3S3	peptide	933.337		-1927.66	27.13	0	0.97	0	100	0.635653
2861	A3G3S3	b	203.092	24.2	-2657.91	40.91	2	3.96	9.43	8.60037	0.692493
2861	A3G3S3	y	203.09	15.45	-2657.91	41.34	2.1	4.02	8.92	8.86164	0.694219
1914.68	First isotopic peak + Hex(5) HexNAc(4) NeuAc	diagnostic	138.055			100	53.2	99.81	28.39	6.60768	0.970112
1914.68	First isotopic peak + Hex(5) HexNAc(4) NeuAc	diagnostic	366.139			100	22.2	15.85	6.73	10.6091	0.973268
1914.68	First isotopic peak + Hex(5) HexNAc(4) NeuAc	diagnostic	168.065			99.7	33.5	38.36	14.37	7.94569	0.978596
1914.68	First isotopic peak + Hex(5) HexNAc(4) NeuAc	diagnostic	232.081			97.7	6.2	1.34	2.05	10.28	0.940634
1914.68	First isotopic peak + Hex(5) HexNAc(4) NeuAc	diagnostic	204.087			100	46.5	46.21	15.11	6.57846	0.960281
1914.68	First isotopic peak + Hex(5) HexNAc(4) NeuAc	diagnostic	172.06			83.4	1.8	0.63	1.82	16.0033	0.903753
1914.68	First isotopic peak + Hex(5) HexNAc(4) NeuAc	diagnostic	166.05			84.6	2.2	0.77	1.34	22.0578	0.905571
1914.68	First isotopic peak + Hex(5) HexNAc(4) NeuAc	diagnostic	292.102			99.7	15.7	3.94	4.14	6.03909	0.924269
1914.68	First isotopic peak + Hex(5) HexNAc(4) NeuAc	diagnostic	110.06			76.9	0.5	0.37	0.95	59.4672	0.880589
1914.68	First isotopic peak + Hex(5) HexNAc(4) NeuAc	diagnostic	197.044			99.5	16.9	3.75	4.06	5.43309	0.911529
1914.68	First isotopic peak + Hex(5) HexNAc(4) NeuAc	diagnostic	167.034			99.7	18.9	4.28	4.33	5.2145	0.911058
1914.68	First isotopic peak + Hex(5) HexNAc(4) NeuAc	diagnostic	144.067			99.6	29.1	6.72	4.83	4.76964	0.912176
1914.68	First isotopic peak + Hex(5) HexNAc(4) NeuAc	diagnostic	274.092			99.9	34.5	15.94	10.23	4.5105	0.91399
1914.68	First isotopic peak + Hex(5) HexNAc(4) NeuAc	diagnostic	126.055			99.8	54.2	17.28	7.94	4.01081	0.917246
1914.68	First isotopic peak + Hex(5) HexNAc(4) NeuAc	diagnostic	184.06			72.2	0.9	0.46	0.88	42.0924	0.854556
1914.68	First isotopic peak + Hex(5) HexNAc(4) NeuAc	diagnostic	528.192			68.4	0.6	0.57	2.55	25.6254	0.83773
1914.68	First isotopic peak + Hex(5) HexNAc(4) NeuAc	diagnostic	182.045			67.5	1.1	0.44	1.1	24.4478	0.82912
1914.68	First isotopic peak + Hex(5) HexNAc(4) NeuAc	diagnostic	145.049			62.2	0.2	0.52	0.38	100	0.810183
1914.68	First isotopic peak + Hex(5) HexNAc(4) NeuAc	diagnostic	163.062			61.5	0.6	0.43	2.87	15.3279	0.803026
1914.68	First isotopic peak + Hex(5) HexNAc(4) NeuAc	diagnostic	173.044			55.8	0	0.33	0	100	0.779
1914.68	First isotopic peak + Hex(5) HexNAc(4) NeuAc	diagnostic	122.06			54	0.4	0.27	0.56	63.703	0.767077
1914.68	First isotopic peak + Hex(5) HexNAc(4) NeuAc	diagnostic	246.097			43.2	0.2	0.27	1.14	51.8717	0.714739
1914.68	First isotopic peak + Hex(5) HexNAc(4) NeuAc	diagnostic	214.071			47.8	3.1	1.52	2.59	9.07945	0.720129
1914.68	First isotopic peak + Hex(5) HexNAc(4) NeuAc	diagnostic	123.044			36.5	0.3	0.39	1.07	43.6828	0.680676
1914.68	First isotopic peak + Hex(5) HexNAc(4) NeuAc	diagnostic	215.055			36.1	2	1.48	2.73	9.81685	0.668848
1914.68	First isotopic peak + Hex(5) HexNAc(4) NeuAc	diagnostic	196.06			38.8	4.1	1.39	2.43	5.40552	0.669215
1914.68	First isotopic peak + Hex(5) HexNAc(4) NeuAc	peptide	203.078		-1711.6	77.2	0	9.84	0	100	0.886
1914.68	First isotopic peak + Hex(5) HexNAc(4) NeuAc	peptide	0.0204		-1914.66	70.3	0	3.29	0	100	0.8515
1914.68	First isotopic peak + Hex(5) HexNAc(4) NeuAc	peptide	83.0354		-1831.64	67.6	0	4.73	0	100	0.838
1914.68	First isotopic peak + Hex(5) HexNAc(4) NeuAc	peptide	406.182		-1508.5	54.6	0	2.91	0	100	0.773
1914.68	First isotopic peak + Hex(5) HexNAc(4) NeuAc	peptide	568.206		-1346.47	43.5	0	2.31	0	100	0.7175
1914.68	First isotopic peak + Hex(5) HexNAc(4) NeuAc	peptide	-16.9932		-1931.67	37.8	0	2.8	0	100	0.689
1914.68	First isotopic peak + Hex(5) HexNAc(4) NeuAc	peptide	730.289		-1184.39	32.4	0	2.48	0	100	0.662
1914.68	First isotopic peak + Hex(5) HexNAc(4) NeuAc	b	203.09	20.08	-1711.59	41.6	2.1	4.47	8.92	9.92193	0.695822
1914.68	First isotopic peak + Hex(5) HexNAc(4) NeuAc	y	203.089	18.1	-1711.59	41.6	2.1	4.56	8.92	10.1172	0.695876
203.078	N-Acetylhexosamine	diagnostic	126.055			100	54.2	31.15	7.94	7.2432	0.962844
203.078	N-Acetylhexosamine	diagnostic	144.066			96.26	29.1	9.73	4.83	6.67279	0.906321
203.078	N-Acetylhexosamine	diagnostic	204.087			98.44	46.5	37.1	15.11	5.19906	0.894665
203.078	N-Acetylhexosamine	diagnostic	138.055			100	53.2	68.23	28.39	4.51698	0.886939
203.078	N-Acetylhexosamine	diagnostic	168.065			89.1	33.5	24.58	14.37	4.54939	0.836394
203.078	N-Acetylhexosamine	diagnostic	366.139			58.57	22.2	7.76	6.73	3.0425	0.692931
203.078	N-Acetylhexosamine	diagnostic	197.128			40.19	23.9	9.36	4.29	3.66602	0.594583
203.078	N-Acetylhexosamine	diagnostic	169.134			34.27	19.3	11.38	6.52	3.09862	0.585702
203.078	N-Acetylhexosamine	diagnostic	181.097			27.41	15.1	7.67	4.02	3.4588	0.568768
1548.54	Hex(4) HexNAc(3) NeuAc ---OR--- Hex(3) HexNAc(4) Kdn	diagnostic	232.081			95.87	6.2	1.88	2.05	14.1232	0.944273
1548.54	Hex(4) HexNAc(3) NeuAc ---OR--- Hex(3) HexNAc(4) Kdn	diagnostic	172.06			80.05	1.8	0.88	1.82	21.6373	0.889165
1548.54	Hex(4) HexNAc(3) NeuAc ---OR--- Hex(3) HexNAc(4) Kdn	diagnostic	166.051			80.05	2.4	1.12	1.36	27.4414	0.885477
1548.54	Hex(4) HexNAc(3) NeuAc ---OR--- Hex(3) HexNAc(4) Kdn	diagnostic	168.065			99.31	33.5	37.44	14.37	7.7255	0.972439
1548.54	Hex(4) HexNAc(3) NeuAc ---OR--- Hex(3) HexNAc(4) Kdn	diagnostic	292.102			98.62	15.7	5.28	4.14	8.00129	0.941092
1548.54	Hex(4) HexNAc(3) NeuAc ---OR--- Hex(3) HexNAc(4) Kdn	diagnostic	366.139			99.31	22.2	12.56	6.73	8.34992	0.951615
1548.54	Hex(4) HexNAc(3) NeuAc ---OR--- Hex(3) HexNAc(4) Kdn	diagnostic	145.05			70.18	0.2	0.96	0.38	100	0.850454
1548.54	Hex(4) HexNAc(3) NeuAc ---OR--- Hex(3) HexNAc(4) Kdn	diagnostic	197.044			99.08	16.9	5.23	4.06	7.55349	0.936073
1548.54	Hex(4) HexNAc(3) NeuAc ---OR--- Hex(3) HexNAc(4) Kdn	diagnostic	138.055			100	53.2	99.14	28.39	6.56304	0.967943
1548.54	Hex(4) HexNAc(3) NeuAc ---OR--- Hex(3) HexNAc(4) Kdn	diagnostic	167.034			99.31	18.9	6	4.33	7.28294	0.937088
1548.54	Hex(4) HexNAc(3) NeuAc ---OR--- Hex(3) HexNAc(4) Kdn	diagnostic	204.086			100	46.5	50.41	15.11	7.17659	0.967032
1548.54	Hex(4) HexNAc(3) NeuAc ---OR--- Hex(3) HexNAc(4) Kdn	diagnostic	163.06			69.95	0.6	0.73	2.87	29.5073	0.845532
1548.54	Hex(4) HexNAc(3) NeuAc ---OR--- Hex(3) HexNAc(4) Kdn	diagnostic	110.06			67.43	0.5	0.45	0.95	64.1198	0.833711
1548.54	Hex(4) HexNAc(3) NeuAc ---OR--- Hex(3) HexNAc(4) Kdn	diagnostic	274.092			99.54	34.5	21.64	10.23	6.10219	0.939588
1548.54	Hex(4) HexNAc(3) NeuAc ---OR--- Hex(3) HexNAc(4) Kdn	diagnostic	184.06			66.51	0.9	0.67	0.88	56.1283	0.827099
1548.54	Hex(4) HexNAc(3) NeuAc ---OR--- Hex(3) HexNAc(4) Kdn	diagnostic	144.067			99.54	29.1	7.68	4.83	5.44757	0.931422
1548.54	Hex(4) HexNAc(3) NeuAc ---OR--- Hex(3) HexNAc(4) Kdn	diagnostic	182.045			66.74	1.1	0.62	1.1	34.2363	0.826061
1548.54	Hex(4) HexNAc(3) NeuAc ---OR--- Hex(3) HexNAc(4) Kdn	diagnostic	126.055			99.54	54.2	19.15	7.94	4.43134	0.930837
1548.54	Hex(4) HexNAc(3) NeuAc ---OR--- Hex(3) HexNAc(4) Kdn	diagnostic	528.193			54.82	0.6	0.65	2.55	23.1122	0.770163
1548.54	Hex(4) HexNAc(3) NeuAc ---OR--- Hex(3) HexNAc(4) Kdn	diagnostic	122.061			48.85	0.4	0.39	0.56	83.6684	0.74175
1548.54	Hex(4) HexNAc(3) NeuAc ---OR--- Hex(3) HexNAc(4) Kdn	diagnostic	214.071			48.17	3.1	2.18	2.59	13.0828	0.7255
1548.54	Hex(4) HexNAc(3) NeuAc ---OR--- Hex(3) HexNAc(4) Kdn	diagnostic	123.044			38.99	0.3	0.55	1.07	65.9764	0.693225
1548.54	Hex(4) HexNAc(3) NeuAc ---OR--- Hex(3) HexNAc(4) Kdn	diagnostic	173.044			33.49	0	0.35	0	100	0.667431
1548.54	Hex(4) HexNAc(3) NeuAc ---OR--- Hex(3) HexNAc(4) Kdn	diagnostic	215.055			36.7	2	2.11	2.73	14.2228	0.672901
1548.54	Hex(4) HexNAc(3) NeuAc ---OR--- Hex(3) HexNAc(4) Kdn	diagnostic	196.06			33.26	4.1	1.92	2.43	6.43204	0.644409
1548.54	Hex(4) HexNAc(3) NeuAc ---OR--- Hex(3) HexNAc(4) Kdn	diagnostic	208.06			28.21	0.3	0.43	1.15	35.0643	0.63915
1548.54	Hex(4) HexNAc(3) NeuAc ---OR--- Hex(3) HexNAc(4) Kdn	peptide	203.078		-1345.47	73.85	0	18.79	0	100	0.869266
1548.54	Hex(4) HexNAc(3) NeuAc ---OR--- Hex(3) HexNAc(4) Kdn	peptide	0.0266		-1548.52	63.99	0	6.22	0	100	0.819954
1548.54	Hex(4) HexNAc(3) NeuAc ---OR--- Hex(3) HexNAc(4) Kdn	peptide	83.036		-1465.51	63.76	0	8.1	0	100	0.818807
1548.54	Hex(4) HexNAc(3) NeuAc ---OR--- Hex(3) HexNAc(4) Kdn	peptide	406.184		-1142.36	48.39	0	5.54	0	100	0.741972
1548.54	Hex(4) HexNAc(3) NeuAc ---OR--- Hex(3) HexNAc(4) Kdn	peptide	-17.0272		-1565.57	44.27	0	5.11	0	100	0.72133
1548.54	Hex(4) HexNAc(3) NeuAc ---OR--- Hex(3) HexNAc(4) Kdn	peptide	568.209		-980.335	37.61	0	3.24	0	100	0.688073
1548.54	Hex(4) HexNAc(3) NeuAc ---OR--- Hex(3) HexNAc(4) Kdn	peptide	730.258		-818.286	29.82	0	4.61	0	100	0.649083
1548.54	Hex(4) HexNAc(3) NeuAc ---OR--- Hex(3) HexNAc(4) Kdn	b	203.09	22.03	-1345.45	45.64	2.1	8.46	8.92	20.6145	0.717428
1548.54	Hex(4) HexNAc(3) NeuAc ---OR--- Hex(3) HexNAc(4) Kdn	y	203.084	16.95	-1345.46	46.1	1.8	8.71	8.96	24.9135	0.721479
2060.74	First isotopic peak + dHex Hex(5) HexNAc(4) NeuAc	diagnostic	138.055			100	53.2	99.84	28.39	6.60952	0.970148
2060.74	First isotopic peak + dHex Hex(5) HexNAc(4) NeuAc	diagnostic	366.139			100	22.2	16.89	6.73	11.3069	0.975519
2060.74	First isotopic peak + dHex Hex(5) HexNAc(4) NeuAc	diagnostic	168.065			99.8	33.5	38.67	14.37	8.01761	0.979847
2060.74	First isotopic peak + dHex Hex(5) HexNAc(4) NeuAc	diagnostic	232.081			98.4	6.2	1.42	2.05	10.9636	0.94585
2060.74	First isotopic peak + dHex Hex(5) HexNAc(4) NeuAc	diagnostic	204.086			100	46.5	47.71	15.11	6.79176	0.963371
2060.74	First isotopic peak + dHex Hex(5) HexNAc(4) NeuAc	diagnostic	172.06			86.6	1.8	0.65	1.82	17.1113	0.919813
2060.74	First isotopic peak + dHex Hex(5) HexNAc(4) NeuAc	diagnostic	292.102			99.9	15.7	4.27	4.14	6.55169	0.931955
2060.74	First isotopic peak + dHex Hex(5) HexNAc(4) NeuAc	diagnostic	166.05			85	2.4	0.77	1.36	20.1122	0.906441
2060.74	First isotopic peak + dHex Hex(5) HexNAc(4) NeuAc	diagnostic	110.06			78.7	0.5	0.38	0.95	62.4489	0.889609
2060.74	First isotopic peak + dHex Hex(5) HexNAc(4) NeuAc	diagnostic	197.044			99.5	16.9	3.96	4.06	5.7481	0.916617
2060.74	First isotopic peak + dHex Hex(5) HexNAc(4) NeuAc	diagnostic	274.092			100	34.5	17.28	10.23	4.89448	0.924562
2060.74	First isotopic peak + dHex Hex(5) HexNAc(4) NeuAc	diagnostic	167.036			99.5	18.9	4.57	4.33	5.55708	0.916865
2060.74	First isotopic peak + dHex Hex(5) HexNAc(4) NeuAc	diagnostic	528.192			74.4	0.6	0.66	2.55	31.9158	0.867791
2060.74	First isotopic peak + dHex Hex(5) HexNAc(4) NeuAc	diagnostic	144.067			99	29.1	6.73	4.83	4.74385	0.909214
2060.74	First isotopic peak + dHex Hex(5) HexNAc(4) NeuAc	diagnostic	184.06			73.7	0.9	0.48	0.88	44.5127	0.862108
2060.74	First isotopic peak + dHex Hex(5) HexNAc(4) NeuAc	diagnostic	126.055			99.7	54.2	16.87	7.94	3.91176	0.914413
2060.74	First isotopic peak + dHex Hex(5) HexNAc(4) NeuAc	diagnostic	182.045			70.2	1.1	0.44	1.1	25.6986	0.842531
2060.74	First isotopic peak + dHex Hex(5) HexNAc(4) NeuAc	diagnostic	163.06			63.8	0.6	0.4	2.87	14.8135	0.814456
2060.74	First isotopic peak + dHex Hex(5) HexNAc(4) NeuAc	diagnostic	145.05			57.1	0.2	0.48	0.38	100	0.784622
2060.74	First isotopic peak + dHex Hex(5) HexNAc(4) NeuAc	diagnostic	173.044			55.5	0	0.32	0	100	0.7775
2060.74	First isotopic peak + dHex Hex(5) HexNAc(4) NeuAc	diagnostic	122.061			54.6	0.4	0.27	0.56	65.0617	0.770078
2060.74	First isotopic peak + dHex Hex(5) HexNAc(4) NeuAc	diagnostic	246.097			45.6	0.2	0.29	1.14	57.9899	0.726756
2060.74	First isotopic peak + dHex Hex(5) HexNAc(4) NeuAc	diagnostic	214.071			47.5	3.1	1.62	2.59	9.61018	0.71921
2060.74	First isotopic peak + dHex Hex(5) HexNAc(4) NeuAc	diagnostic	123.044			38.4	0.3	0.39	1.07	46.9574	0.690175
2060.74	First isotopic peak + dHex Hex(5) HexNAc(4) NeuAc	diagnostic	215.055			37.9	2	1.59	2.73	11.0298	0.677977
2060.74	First isotopic peak + dHex Hex(5) HexNAc(4) NeuAc	diagnostic	196.06			39.3	4.1	1.48	2.43	5.85685	0.67211
2060.74	First isotopic peak + dHex Hex(5) HexNAc(4) NeuAc	diagnostic	657.235			30.7	0.1	0.55	3.01	56.1589	0.652847
2060.74	First isotopic peak + dHex Hex(5) HexNAc(4) NeuAc	peptide	203.077		-1857.66	76.6	0	10.19	0	100	0.883
2060.74	First isotopic peak + dHex Hex(5) HexNAc(4) NeuAc	peptide	-0.0016		-2060.74	71.4	0	3.53	0	100	0.857
2060.74	First isotopic peak + dHex Hex(5) HexNAc(4) NeuAc	peptide	83.036		-1977.7	69.5	0	4.93	0	100	0.8475
2060.74	First isotopic peak + dHex Hex(5) HexNAc(4) NeuAc	peptide	406.185		-1654.55	56.7	0	2.98	0	100	0.7835
2060.74	First isotopic peak + dHex Hex(5) HexNAc(4) NeuAc	peptide	568.244		-1492.49	48.8	0	2.1	0	100	0.744
2060.74	First isotopic peak + dHex Hex(5) HexNAc(4) NeuAc	peptide	-17.0182		-2077.76	46.5	0	2.95	0	100	0.7325
2060.74	First isotopic peak + dHex Hex(5) HexNAc(4) NeuAc	peptide	730.265		-1330.47	41.5	0	1.8	0	100	0.7075
2060.74	First isotopic peak + dHex Hex(5) HexNAc(4) NeuAc	peptide	349.154		-1711.58	35	0	2.38	0	100	0.675
2060.74	First isotopic peak + dHex Hex(5) HexNAc(4) NeuAc	b	203.088	20.37	-1857.65	36.7	1.9	4.44	8.86	9.68347	0.672845
2060.74	First isotopic peak + dHex Hex(5) HexNAc(4) NeuAc	y	203.087	14.8	-1857.65	37.1	1.9	4.41	8.86	9.70911	0.67481
1702.58	Hex(8) HexNAc(2)	diagnostic	163.06			97.19	0.6	20.27	2.87	100	0.985302
1702.58	Hex(8) HexNAc(2)	diagnostic	204.086			100	46.5	62.95	15.11	8.96224	0.983663
1702.58	Hex(8) HexNAc(2)	diagnostic	168.065			99.47	33.5	35.46	14.37	7.32923	0.965892
1702.58	Hex(8) HexNAc(2)	diagnostic	366.139			99.47	22.2	10.58	6.73	7.04448	0.937144
1702.58	Hex(8) HexNAc(2)	diagnostic	138.055			100	53.2	92.31	28.39	6.11098	0.953941
1702.58	Hex(8) HexNAc(2)	diagnostic	126.055			99.82	54.2	22.99	7.94	5.33532	0.951784
1702.58	Hex(8) HexNAc(2)	diagnostic	144.066			98.77	29.1	8.06	4.83	5.67012	0.934235
1702.58	Hex(8) HexNAc(2)	diagnostic	528.192			59.93	0.6	0.93	2.55	36.1857	0.796079
1702.58	Hex(8) HexNAc(2)	diagnostic	392.223			40.6	5.3	1.53	3.07	3.80362	0.671121
1702.58	Hex(8) HexNAc(2)	diagnostic	232.081			41.3	6.2	1.25	2.05	4.06246	0.668176
1702.58	Hex(8) HexNAc(2)	diagnostic	127.039			38.49	0.4	30.26	2.49	100	0.691213
1702.58	Hex(8) HexNAc(2)	diagnostic	145.05			33.74	0.2	16.52	0.38	100	0.668026
1702.58	Hex(8) HexNAc(2)	diagnostic	325.113			34.97	0.9	1.08	4.28	9.79763	0.668928
1702.58	Hex(8) HexNAc(2)	diagnostic	243.026			25.48	1.5	46.05	3.58	100	0.621086
1702.58	Hex(8) HexNAc(2)	peptide	0.0054		-1702.58	62.57	0	15.17	0	100	0.81283
1702.58	Hex(8) HexNAc(2)	peptide	203.079		-1499.5	61.69	0	59.56	0	100	0.808436
1702.58	Hex(8) HexNAc(2)	peptide	83.0364		-1619.55	55.01	0	16.16	0	100	0.775044
1702.58	Hex(8) HexNAc(2)	peptide	406.158		-1296.42	45.52	0	12.45	0	100	0.727592
1702.58	Hex(8) HexNAc(2)	peptide	568.226		-1134.36	35.15	0	8.18	0	100	0.675747
1702.58	Hex(8) HexNAc(2)	peptide	-17.0282		-1719.61	26.54	0	12.41	0	100	0.632689
1702.58	Hex(8) HexNAc(2)	peptide	45.9506		-1656.63	25.31	0	3.48	0	100	0.626538
1702.58	Hex(8) HexNAc(2)	b	203.089	24.4	-1499.49	51.67	2.1	20.52	8.92	56.5777	0.749786
1702.58	Hex(8) HexNAc(2)	y	203.086	17.81	-1499.49	51.67	1.9	20.59	8.86	63.2117	0.750758
2262.81	dHex Hex(5) HexNAc(4) NeuAc + N-Acetylhexosamine	diagnostic	172.06			92.23	1.8	0.65	1.82	18.3909	0.947683
2262.81	dHex Hex(5) HexNAc(4) NeuAc + N-Acetylhexosamine	diagnostic	366.139			100	22.2	16.78	6.73	11.2312	0.976762
2262.81	dHex Hex(5) HexNAc(4) NeuAc + N-Acetylhexosamine	diagnostic	232.081			98.78	6.2	1.46	2.05	11.2914	0.948396
2262.81	dHex Hex(5) HexNAc(4) NeuAc + N-Acetylhexosamine	diagnostic	166.05			89.33	2.2	0.81	1.34	24.443	0.929163
2262.81	dHex Hex(5) HexNAc(4) NeuAc + N-Acetylhexosamine	diagnostic	138.055			100	53.2	99.83	28.39	6.60896	0.970192
2262.81	dHex Hex(5) HexNAc(4) NeuAc + N-Acetylhexosamine	diagnostic	110.062			84.3	0.5	0.37	0.95	66.5888	0.917511
2262.81	dHex Hex(5) HexNAc(4) NeuAc + N-Acetylhexosamine	diagnostic	168.065			99.7	33.5	38.71	14.37	8.01867	0.979299
2262.81	dHex Hex(5) HexNAc(4) NeuAc + N-Acetylhexosamine	diagnostic	184.06			83.99	0.9	0.48	0.88	51.0706	0.913335
2262.81	dHex Hex(5) HexNAc(4) NeuAc + N-Acetylhexosamine	diagnostic	204.087			100	46.5	54.47	15.11	7.75511	0.977084
2262.81	dHex Hex(5) HexNAc(4) NeuAc + N-Acetylhexosamine	diagnostic	182.045			82.47	1.1	0.44	1.1	30.2344	0.903388
2262.81	dHex Hex(5) HexNAc(4) NeuAc + N-Acetylhexosamine	diagnostic	292.102			99.7	15.7	4.59	4.14	7.02884	0.935465
2262.81	dHex Hex(5) HexNAc(4) NeuAc + N-Acetylhexosamine	diagnostic	144.067			100	29.1	7.97	4.83	5.67251	0.942069
2262.81	dHex Hex(5) HexNAc(4) NeuAc + N-Acetylhexosamine	diagnostic	167.034			99.85	18.9	4.68	4.33	5.7196	0.921415
2262.81	dHex Hex(5) HexNAc(4) NeuAc + N-Acetylhexosamine	diagnostic	197.044			99.39	16.9	4.07	4.06	5.89796	0.918922
2262.81	dHex Hex(5) HexNAc(4) NeuAc + N-Acetylhexosamine	diagnostic	274.092			100	34.5	18.37	10.23	5.20458	0.931002
2262.81	dHex Hex(5) HexNAc(4) NeuAc + N-Acetylhexosamine	diagnostic	126.055			99.7	54.2	19.45	7.94	4.50871	0.938061
2262.81	dHex Hex(5) HexNAc(4) NeuAc + N-Acetylhexosamine	diagnostic	122.06			67.99	0.4	0.27	0.56	80.8918	0.836764
2262.81	dHex Hex(5) HexNAc(4) NeuAc + N-Acetylhexosamine	diagnostic	145.05			56.4	0.2	0.34	0.38	100	0.780803
2262.81	dHex Hex(5) HexNAc(4) NeuAc + N-Acetylhexosamine	diagnostic	528.193			57.62	0.6	0.5	2.55	18.9792	0.783931
2262.81	dHex Hex(5) HexNAc(4) NeuAc + N-Acetylhexosamine	diagnostic	214.071			52.29	3.1	1.6	2.59	10.4134	0.742646
2262.81	dHex Hex(5) HexNAc(4) NeuAc + N-Acetylhexosamine	diagnostic	173.044			49.85	0	0.28	0	100	0.749238
2262.81	dHex Hex(5) HexNAc(4) NeuAc + N-Acetylhexosamine	diagnostic	246.097			48.63	0.2	0.28	1.14	59.0517	0.741841
2262.81	dHex Hex(5) HexNAc(4) NeuAc + N-Acetylhexosamine	diagnostic	123.044			40.7	0.3	0.41	1.07	51.4017	0.701688
2262.81	dHex Hex(5) HexNAc(4) NeuAc + N-Acetylhexosamine	diagnostic	657.235			37.96	0.1	0.51	3.01	63.9942	0.689097
2262.81	dHex Hex(5) HexNAc(4) NeuAc + N-Acetylhexosamine	diagnostic	163.06			34.91	0.6	0.32	2.87	6.43408	0.670625
2262.81	dHex Hex(5) HexNAc(4) NeuAc + N-Acetylhexosamine	diagnostic	569.219			33.23	0.2	0.33	1.59	34.556	0.664829
2262.81	dHex Hex(5) HexNAc(4) NeuAc + N-Acetylhexosamine	diagnostic	215.055			35.82	2	1.57	2.73	10.3048	0.667655
2262.81	dHex Hex(5) HexNAc(4) NeuAc + N-Acetylhexosamine	diagnostic	196.06			33.99	4.1	1.53	2.43	5.20999	0.646306
2262.81	dHex Hex(5) HexNAc(4) NeuAc + N-Acetylhexosamine	peptide	203.078		-2059.74	74.85	0	11.64	0	100	0.874238
2262.81	dHex Hex(5) HexNAc(4) NeuAc + N-Acetylhexosamine	peptide	0.011		-2262.8	70.27	0	3.59	0	100	0.851372
2262.81	dHex Hex(5) HexNAc(4) NeuAc + N-Acetylhexosamine	peptide	83.0352		-2179.78	69.05	0	5.09	0	100	0.845274
2262.81	dHex Hex(5) HexNAc(4) NeuAc + N-Acetylhexosamine	peptide	406.158		-1856.66	64.79	0	4.95	0	100	0.823933
2262.81	dHex Hex(5) HexNAc(4) NeuAc + N-Acetylhexosamine	peptide	-17.0282		-2279.84	46.65	0	2.91	0	100	0.733232
2262.81	dHex Hex(5) HexNAc(4) NeuAc + N-Acetylhexosamine	peptide	568.21		-1694.6	46.34	0	1.57	0	100	0.731707
2262.81	dHex Hex(5) HexNAc(4) NeuAc + N-Acetylhexosamine	peptide	349.135		-1913.68	35.67	0	2.58	0	100	0.678354
2262.81	dHex Hex(5) HexNAc(4) NeuAc + N-Acetylhexosamine	peptide	771.298		-1491.52	28.35	0	1.08	0	100	0.641768
2262.81	dHex Hex(5) HexNAc(4) NeuAc + N-Acetylhexosamine	peptide	730.263		-1532.55	27.29	0	0.89	0	100	0.636433
2262.81	dHex Hex(5) HexNAc(4) NeuAc + N-Acetylhexosamine	b	203.088	23.24	-2059.73	42.53	2.1	4.3	8.92	9.75228	0.700454
2262.81	dHex Hex(5) HexNAc(4) NeuAc + N-Acetylhexosamine	y	203.092	15.04	-2059.72	41.31	2	4.2	9.43	9.20859	0.694712
1540.53	Hex(7) HexNAc(2)	diagnostic	163.062			95.87	0.6	8.79	2.87	100	0.977744
1540.53	Hex(7) HexNAc(2)	diagnostic	204.087			100	46.5	61.32	15.11	8.7292	0.982356
1540.53	Hex(7) HexNAc(2)	diagnostic	168.065			99.66	33.5	35.66	14.37	7.38293	0.966814
1540.53	Hex(7) HexNAc(2)	diagnostic	366.139			100	22.2	11.25	6.73	7.52805	0.946826
1540.53	Hex(7) HexNAc(2)	diagnostic	138.055			100	53.2	91.56	28.39	6.06173	0.953397
1540.53	Hex(7) HexNAc(2)	diagnostic	145.05			72.46	0.2	8.64	0.38	100	0.862022
1540.53	Hex(7) HexNAc(2)	diagnostic	144.066			99.31	29.1	8.18	4.83	5.7874	0.939484
1540.53	Hex(7) HexNAc(2)	diagnostic	126.055			99.31	54.2	23.37	7.94	5.39553	0.951737
1540.53	Hex(7) HexNAc(2)	diagnostic	127.039			67.81	0.4	23.47	2.49	100	0.838427
1540.53	Hex(7) HexNAc(2)	diagnostic	243.026			68.33	1.5	60.16	3.58	100	0.838874
1540.53	Hex(7) HexNAc(2)	diagnostic	405.079			56.63	0	3.46	0	100	0.783133
1540.53	Hex(7) HexNAc(2)	diagnostic	292.102			72.29	15.7	2.9	4.14	3.21788	0.767297
1540.53	Hex(7) HexNAc(2)	diagnostic	232.081			45.09	6.2	1.21	2.05	4.28899	0.685936
1540.53	Hex(7) HexNAc(2)	diagnostic	110.032			45.09	0	1.59	0	100	0.725473
1540.53	Hex(7) HexNAc(2)	diagnostic	528.193			45.44	0.6	0.97	2.55	28.8933	0.723859
1540.53	Hex(7) HexNAc(2)	diagnostic	171.005			34.94	0	1.17	0	100	0.674699
1540.53	Hex(7) HexNAc(2)	diagnostic	392.223			34.08	5.2	1.53	3.03	3.31502	0.640353
1540.53	Hex(7) HexNAc(2)	diagnostic	214.071			25.13	3.1	1.3	2.59	4.07583	0.607708
1540.53	Hex(7) HexNAc(2)	peptide	-79.9668		-1620.49	39.76	0.1	13.88	8.77	100	0.698294
1540.53	Hex(7) HexNAc(2)	peptide	123.112		-1417.42	38.21	0	41.05	0	100	0.69105
1540.53	Hex(7) HexNAc(2)	peptide	3.0696		-1537.46	33.91	0	11.85	0	100	0.669535
1540.53	Hex(7) HexNAc(2)	peptide	203.078		-1337.45	25.82	0	53.24	0	100	0.629088
1540.53	Hex(7) HexNAc(2)	b	203.091	19.71	-1337.44	41.82	2.2	19.51	8.78	42.2192	0.699439
1540.53	Hex(7) HexNAc(2)	b	123.12	14.36	-1417.41	25.13	0.3	15.24	7.39	100	0.624264
2351.83	First isotopic peak + dHex Hex(5) HexNAc(4) NeuAc(2)	diagnostic	138.055			100	53.2	99.84	28.39	6.60978	0.970194
2351.83	First isotopic peak + dHex Hex(5) HexNAc(4) NeuAc(2)	diagnostic	366.139			100	22.2	18.45	6.73	12.3492	0.983191
2351.83	First isotopic peak + dHex Hex(5) HexNAc(4) NeuAc(2)	diagnostic	172.062			95	1.8	1.14	1.82	33.0993	0.965979
2351.83	First isotopic peak + dHex Hex(5) HexNAc(4) NeuAc(2)	diagnostic	292.102			100	15.7	8.29	4.14	12.7394	0.98051
2351.83	First isotopic peak + dHex Hex(5) HexNAc(4) NeuAc(2)	diagnostic	232.081			99.3	6.2	2.52	2.05	19.6601	0.975621
2351.83	First isotopic peak + dHex Hex(5) HexNAc(4) NeuAc(2)	diagnostic	168.065			100	33.5	40.93	14.37	8.50331	0.986499
2351.83	First isotopic peak + dHex Hex(5) HexNAc(4) NeuAc(2)	diagnostic	166.051			93.3	2.4	1.38	1.36	39.3794	0.954704
2351.83	First isotopic peak + dHex Hex(5) HexNAc(4) NeuAc(2)	diagnostic	274.092			100	34.5	33.15	10.23	9.39008	0.978433
2351.83	First isotopic peak + dHex Hex(5) HexNAc(4) NeuAc(2)	diagnostic	184.06			90.1	0.9	0.84	0.88	95.9663	0.945713
2351.83	First isotopic peak + dHex Hex(5) HexNAc(4) NeuAc(2)	diagnostic	204.086			100	46.5	57.17	15.11	8.13915	0.981643
2351.83	First isotopic peak + dHex Hex(5) HexNAc(4) NeuAc(2)	diagnostic	197.044			100	16.9	7	4.06	10.2018	0.966802
2351.83	First isotopic peak + dHex Hex(5) HexNAc(4) NeuAc(2)	diagnostic	167.034			99.9	18.9	8.1	4.33	9.89239	0.967716
2351.83	First isotopic peak + dHex Hex(5) HexNAc(4) NeuAc(2)	diagnostic	182.045			88.6	1.1	0.78	1.1	57.0642	0.935799
2351.83	First isotopic peak + dHex Hex(5) HexNAc(4) NeuAc(2)	diagnostic	110.061			84.7	0.5	0.54	0.95	96.5945	0.920162
2351.83	First isotopic peak + dHex Hex(5) HexNAc(4) NeuAc(2)	diagnostic	528.192			79.1	0.6	0.76	2.55	39.0298	0.891435
2351.83	First isotopic peak + dHex Hex(5) HexNAc(4) NeuAc(2)	diagnostic	144.067			99.6	29.1	7.37	4.83	5.22871	0.92925
2351.83	First isotopic peak + dHex Hex(5) HexNAc(4) NeuAc(2)	diagnostic	126.055			99.4	54.2	18.03	7.94	4.166	0.924208
2351.83	First isotopic peak + dHex Hex(5) HexNAc(4) NeuAc(2)	diagnostic	122.06			71.6	0.4	0.4	0.56	100	0.855269
2351.83	First isotopic peak + dHex Hex(5) HexNAc(4) NeuAc(2)	diagnostic	163.06			62.8	0.6	0.45	2.87	16.4083	0.809557
2351.83	First isotopic peak + dHex Hex(5) HexNAc(4) NeuAc(2)	diagnostic	112.041			59.1	0	0.38	0	100	0.7955
2351.83	First isotopic peak + dHex Hex(5) HexNAc(4) NeuAc(2)	diagnostic	145.049			58.4	0.2	0.54	0.38	100	0.79124
2351.83	First isotopic peak + dHex Hex(5) HexNAc(4) NeuAc(2)	diagnostic	657.234			55.9	0.1	0.75	3.01	100	0.778724
2351.83	First isotopic peak + dHex Hex(5) HexNAc(4) NeuAc(2)	diagnostic	152.072			56.2	0.3	0.37	1.63	43.0937	0.778899
2351.83	First isotopic peak + dHex Hex(5) HexNAc(4) NeuAc(2)	diagnostic	208.06			51.8	0.3	0.48	1.15	71.6372	0.756772
2351.83	First isotopic peak + dHex Hex(5) HexNAc(4) NeuAc(2)	diagnostic	436.144			50.2	0.2	0.63	5.69	27.7772	0.749518
2351.83	First isotopic peak + dHex Hex(5) HexNAc(4) NeuAc(2)	diagnostic	173.044			48.2	0	0.35	0	100	0.741
2351.83	First isotopic peak + dHex Hex(5) HexNAc(4) NeuAc(2)	diagnostic	123.044			47	0.3	0.69	1.07	100	0.733338
2351.83	First isotopic peak + dHex Hex(5) HexNAc(4) NeuAc(2)	diagnostic	226.071			45.7	0.4	0.38	0.76	56.8618	0.725739
2351.83	First isotopic peak + dHex Hex(5) HexNAc(4) NeuAc(2)	diagnostic	246.097			43.1	0.2	0.33	1.14	62.6181	0.714306
2351.83	First isotopic peak + dHex Hex(5) HexNAc(4) NeuAc(2)	diagnostic	214.071			45.9	3.1	2.85	2.59	16.3354	0.717191
2351.83	First isotopic peak + dHex Hex(5) HexNAc(4) NeuAc(2)	diagnostic	215.055			40.1	2	2.91	2.73	21.4282	0.69126
2351.83	First isotopic peak + dHex Hex(5) HexNAc(4) NeuAc(2)	diagnostic	454.155			32	0.8	0.38	2.84	5.28382	0.654748
2351.83	First isotopic peak + dHex Hex(5) HexNAc(4) NeuAc(2)	diagnostic	196.06			30.7	4.1	2.6	2.43	8.0324	0.633967
2351.83	First isotopic peak + dHex Hex(5) HexNAc(4) NeuAc(2)	peptide	203.08		-2148.75	78.5	0	13.06	0	100	0.8925
2351.83	First isotopic peak + dHex Hex(5) HexNAc(4) NeuAc(2)	peptide	0.026		-2351.81	70.3	0	4.02	0	100	0.8515
2351.83	First isotopic peak + dHex Hex(5) HexNAc(4) NeuAc(2)	peptide	83.0364		-2268.8	69.9	0	5.41	0	100	0.8495
2351.83	First isotopic peak + dHex Hex(5) HexNAc(4) NeuAc(2)	peptide	406.179		-1945.65	59.4	0	3.97	0	100	0.797
2351.83	First isotopic peak + dHex Hex(5) HexNAc(4) NeuAc(2)	peptide	568.228		-1783.61	53	0	2.96	0	100	0.765
2351.83	First isotopic peak + dHex Hex(5) HexNAc(4) NeuAc(2)	peptide	730.264		-1621.57	45.9	0	2.38	0	100	0.7295
2351.83	First isotopic peak + dHex Hex(5) HexNAc(4) NeuAc(2)	peptide	-17.0182		-2368.85	41.7	0	3.27	0	100	0.7085
2351.83	First isotopic peak + dHex Hex(5) HexNAc(4) NeuAc(2)	peptide	349.14		-2002.69	36.8	0	2.88	0	100	0.684
2351.83	First isotopic peak + dHex Hex(5) HexNAc(4) NeuAc(2)	b	203.09	22.35	-2148.74	41.3	2.1	5.03	8.92	11.0743	0.694576
2351.83	First isotopic peak + dHex Hex(5) HexNAc(4) NeuAc(2)	y	203.082	13.51	-2148.75	41.7	1.7	5.1	8.27	15.1229	0.699118
2424.87	Unannotated mass-shift 2424.8668	diagnostic	366.139			100	22.2	19.67	6.73	13.1666	0.986888
2424.87	Unannotated mass-shift 2424.8668	diagnostic	138.055			100	53.2	100	28.39	6.62018	0.9705
2424.87	Unannotated mass-shift 2424.8668	diagnostic	168.065			99.86	33.5	39.89	14.37	8.27576	0.983874
2424.87	Unannotated mass-shift 2424.8668	diagnostic	172.06			88.4	1.8	0.5	1.82	13.5246	0.927606
2424.87	Unannotated mass-shift 2424.8668	diagnostic	528.192			84.12	0.6	0.6	2.55	33.0027	0.916064
2424.87	Unannotated mass-shift 2424.8668	diagnostic	232.081			99.03	6.2	1.14	2.05	8.84623	0.943195
2424.87	Unannotated mass-shift 2424.8668	diagnostic	166.05			86.19	2.2	0.62	1.34	18.0494	0.912159
2424.87	Unannotated mass-shift 2424.8668	diagnostic	110.062			79.28	0.5	0.33	0.95	56.0941	0.892388
2424.87	Unannotated mass-shift 2424.8668	diagnostic	204.087			100	46.5	44.42	15.11	6.32347	0.955981
2424.87	Unannotated mass-shift 2424.8668	diagnostic	184.06			77.76	0.9	0.37	0.88	36.0477	0.881799
2424.87	Unannotated mass-shift 2424.8668	diagnostic	292.102			99.86	15.7	3.8	4.14	5.82876	0.922285
2424.87	Unannotated mass-shift 2424.8668	diagnostic	182.045			75.83	1.1	0.34	1.1	21.3801	0.870195
2424.87	Unannotated mass-shift 2424.8668	diagnostic	197.044			99.86	16.9	3.12	4.06	4.539	0.897166
2424.87	Unannotated mass-shift 2424.8668	diagnostic	274.092			100	34.5	14.78	10.23	4.18564	0.907807
2424.87	Unannotated mass-shift 2424.8668	diagnostic	167.034			100	18.9	3.62	4.33	4.42667	0.896783
2424.87	Unannotated mass-shift 2424.8668	diagnostic	122.06			66.3	0.4	0.22	0.56	63.815	0.828262
2424.87	Unannotated mass-shift 2424.8668	diagnostic	144.067			99.59	29.1	6.18	4.83	4.37929	0.899249
2424.87	Unannotated mass-shift 2424.8668	diagnostic	126.055			99.45	54.2	14.89	7.94	3.44211	0.893157
2424.87	Unannotated mass-shift 2424.8668	diagnostic	145.05			61.19	0.2	0.33	0.38	100	0.804688
2424.87	Unannotated mass-shift 2424.8668	diagnostic	163.06			58.43	0.6	0.29	2.87	9.87389	0.787533
2424.87	Unannotated mass-shift 2424.8668	diagnostic	173.044			52.35	0	0.22	0	100	0.76174
2424.87	Unannotated mass-shift 2424.8668	diagnostic	246.097			50	0.2	0.22	1.14	48.869	0.748606
2424.87	Unannotated mass-shift 2424.8668	diagnostic	657.235			45.58	0.1	0.42	3.01	64.3052	0.727173
2424.87	Unannotated mass-shift 2424.8668	diagnostic	214.071			44.89	3.1	1.27	2.59	7.11536	0.704397
2424.87	Unannotated mass-shift 2424.8668	diagnostic	215.055			35.77	2	1.25	2.73	8.17343	0.666729
2424.87	Unannotated mass-shift 2424.8668	diagnostic	196.06			34.94	4.1	1.18	2.43	4.15031	0.649474
2424.87	Unannotated mass-shift 2424.8668	peptide	203.092		-2221.77	81.22	0	9.66	0	100	0.906077
2424.87	Unannotated mass-shift 2424.8668	peptide	0.0048		-2424.86	76.8	0	3.04	0	100	0.883978
2424.87	Unannotated mass-shift 2424.8668	peptide	83.0366		-2341.83	75	0	3.95	0	100	0.875
2424.87	Unannotated mass-shift 2424.8668	peptide	406.158		-2018.71	67.27	0	2.79	0	100	0.836326
2424.87	Unannotated mass-shift 2424.8668	peptide	568.21		-1856.66	60.22	0	2.05	0	100	0.801105
2424.87	Unannotated mass-shift 2424.8668	peptide	730.276		-1694.59	49.45	0	1.4	0	100	0.747238
2424.87	Unannotated mass-shift 2424.8668	peptide	-17.0278		-2441.89	43.65	0	2.18	0	100	0.718232
2424.87	Unannotated mass-shift 2424.8668	peptide	349.136		-2075.73	41.3	0	1.9	0	100	0.706492
2424.87	Unannotated mass-shift 2424.8668	b	203.091	24.15	-2221.78	45.44	2.1	2.76	8.92	6.6813	0.713853
2424.87	Unannotated mass-shift 2424.8668	y	203.087	13.85	-2221.78	46.13	1.9	2.8	8.86	7.67486	0.718725
1768.64	Fucosylated biantennary	diagnostic	173.044			72.7	0	0.33	0	100	0.863506
1768.64	Fucosylated biantennary	diagnostic	528.192			71.26	0.6	0.58	2.55	26.8713	0.852
1768.64	Fucosylated biantennary	diagnostic	366.139			100	22.2	14.6	6.73	9.7712	0.96069
1768.64	Fucosylated biantennary	diagnostic	163.06			70.4	0.6	0.42	2.87	17.2679	0.847267
1768.64	Fucosylated biantennary	diagnostic	168.065			99.71	33.5	36.05	14.37	7.46726	0.969746
1768.64	Fucosylated biantennary	diagnostic	110.06			65.8	0.5	0.25	0.95	34.6196	0.825036
1768.64	Fucosylated biantennary	diagnostic	145.05			64.08	0.2	0.47	0.38	100	0.81944
1768.64	Fucosylated biantennary	diagnostic	138.055			100	53.2	99.81	28.39	6.6074	0.970011
1768.64	Fucosylated biantennary	diagnostic	246.097			58.05	0.2	0.25	1.14	63.283	0.788828
1768.64	Fucosylated biantennary	diagnostic	204.086			100	46.5	39.77	15.11	5.66139	0.939813
1768.64	Fucosylated biantennary	diagnostic	144.067			99.71	29.1	6.32	4.83	4.48673	0.903059
1768.64	Fucosylated biantennary	diagnostic	126.055			99.43	54.2	16.7	7.94	3.86155	0.910684
1768.64	Fucosylated biantennary	peptide	203.077		-1565.56	68.1	0	9.78	0	100	0.840517
1768.64	Fucosylated biantennary	peptide	-0.0018		-1768.64	64.08	0	3.3	0	100	0.820402
1768.64	Fucosylated biantennary	peptide	83.0352		-1685.6	63.51	0	5.33	0	100	0.817529
1768.64	Fucosylated biantennary	peptide	406.173		-1362.47	55.17	0	2.34	0	100	0.775862
1768.64	Fucosylated biantennary	peptide	568.211		-1200.43	47.41	0	1.91	0	100	0.737069
1768.64	Fucosylated biantennary	peptide	-17.0282		-1785.67	43.97	0	2.75	0	100	0.719828
1768.64	Fucosylated biantennary	peptide	730.262		-1038.38	36.21	0	1.64	0	100	0.681034
1768.64	Fucosylated biantennary	peptide	349.136		-1419.5	36.21	0	2.71	0	100	0.681034
1768.64	Fucosylated biantennary	b	203.093	18.13	-1565.55	36.49	1.9	3.2	9.76	6.28606	0.670849
1768.64	Fucosylated biantennary	y	203.084	14.36	-1565.56	37.93	1.8	3.43	8.96	8.06379	0.679075
2569.9	Unannotated mass-shift 2569.9044	diagnostic	172.06			94.99	1.8	0.81	1.82	23.643	0.962813
2569.9	Unannotated mass-shift 2569.9044	diagnostic	110.06			90.89	0.5	0.43	0.95	81.9785	0.950567
2569.9	Unannotated mass-shift 2569.9044	diagnostic	184.06			89.98	0.9	0.61	0.88	69.7345	0.943804
2569.9	Unannotated mass-shift 2569.9044	diagnostic	182.045			90.43	1.1	0.56	1.1	42.1031	0.943376
2569.9	Unannotated mass-shift 2569.9044	diagnostic	166.05			92.26	2.2	1.01	1.34	31.5269	0.946189
2569.9	Unannotated mass-shift 2569.9044	diagnostic	528.192			84.97	0.6	0.64	2.55	35.695	0.920351
2569.9	Unannotated mass-shift 2569.9044	diagnostic	232.081			98.86	6.2	1.88	2.05	14.5803	0.959722
2569.9	Unannotated mass-shift 2569.9044	diagnostic	366.139			100	22.2	21.37	6.73	14.3015	0.990358
2569.9	Unannotated mass-shift 2569.9044	diagnostic	292.102			99.54	15.7	6.59	4.14	10.0837	0.966244
2569.9	Unannotated mass-shift 2569.9044	diagnostic	168.065			100	33.5	42.21	14.37	8.7685	0.989412
2569.9	Unannotated mass-shift 2569.9044	diagnostic	657.234			75.17	0.1	0.6	3.01	100	0.874981
2569.9	Unannotated mass-shift 2569.9044	diagnostic	122.06			75.63	0.4	0.31	0.56	100	0.875055
2569.9	Unannotated mass-shift 2569.9044	diagnostic	138.055			100	53.2	99.74	28.39	6.60275	0.969918
2569.9	Unannotated mass-shift 2569.9044	diagnostic	197.044			99.09	16.9	5.13	4.06	7.40707	0.937547
2569.9	Unannotated mass-shift 2569.9044	diagnostic	167.034			99.32	18.9	5.98	4.33	7.2669	0.941372
2569.9	Unannotated mass-shift 2569.9044	diagnostic	204.087			100	46.5	51.81	15.11	7.37603	0.973194
2569.9	Unannotated mass-shift 2569.9044	diagnostic	274.092			99.77	34.5	25.25	10.23	7.13522	0.96065
2569.9	Unannotated mass-shift 2569.9044	diagnostic	145.05			61.28	0.2	0.34	0.38	100	0.805171
2569.9	Unannotated mass-shift 2569.9044	diagnostic	112.039			59	0.1	0.28	0.68	100	0.794198
2569.9	Unannotated mass-shift 2569.9044	diagnostic	144.067			99.77	29.1	6.55	4.83	4.6568	0.909612
2569.9	Unannotated mass-shift 2569.9044	diagnostic	152.072			56.95	0.3	0.28	1.63	32.2906	0.782498
2569.9	Unannotated mass-shift 2569.9044	diagnostic	436.144			55.13	0.2	0.45	5.69	21.6016	0.774075
2569.9	Unannotated mass-shift 2569.9044	diagnostic	126.055			100	54.2	15.89	7.94	3.69474	0.906822
2569.9	Unannotated mass-shift 2569.9044	diagnostic	246.097			51.94	0.2	0.26	1.14	58.5919	0.758342
2569.9	Unannotated mass-shift 2569.9044	diagnostic	163.06			52.16	0.6	0.6	2.87	18.3219	0.756428
2569.9	Unannotated mass-shift 2569.9044	diagnostic	208.06			50.11	0.3	0.34	1.15	50.0552	0.748327
2569.9	Unannotated mass-shift 2569.9044	diagnostic	226.071			49.66	0.4	0.26	0.76	42.7452	0.745326
2569.9	Unannotated mass-shift 2569.9044	diagnostic	173.044			47.38	0	0.23	0	100	0.736902
2569.9	Unannotated mass-shift 2569.9044	diagnostic	123.044			45.1	0.3	0.51	1.07	71.4009	0.723737
2569.9	Unannotated mass-shift 2569.9044	diagnostic	454.155			40.32	0.8	0.29	2.84	5.21199	0.695986
2569.9	Unannotated mass-shift 2569.9044	diagnostic	215.055			39.41	2	2.05	2.73	14.808	0.686367
2569.9	Unannotated mass-shift 2569.9044	diagnostic	214.071			41	3.1	2.13	2.59	10.9031	0.689596
2569.9	Unannotated mass-shift 2569.9044	diagnostic	196.06			32.35	4.1	1.91	2.43	6.21752	0.639721
2569.9	Unannotated mass-shift 2569.9044	peptide	203.079		-2366.83	79.95	0	11.44	0	100	0.899772
2569.9	Unannotated mass-shift 2569.9044	peptide	-0.0006		-2569.91	77.22	0	3.13	0	100	0.886105
2569.9	Unannotated mass-shift 2569.9044	peptide	83.0364		-2486.87	75.17	0	4.15	0	100	0.875854
2569.9	Unannotated mass-shift 2569.9044	peptide	406.157		-2163.75	64.46	0	3.46	0	100	0.822323
2569.9	Unannotated mass-shift 2569.9044	peptide	568.209		-2001.69	58.77	0	2.89	0	100	0.79385
2569.9	Unannotated mass-shift 2569.9044	peptide	730.26		-1839.64	45.79	0	2.1	0	100	0.728929
2569.9	Unannotated mass-shift 2569.9044	peptide	-17.0272		-2586.93	41.69	0	2.31	0	100	0.708428
2569.9	Unannotated mass-shift 2569.9044	b	203.087	22.24	-2366.82	45.56	1.9	3.57	8.86	9.66883	0.7164
2569.9	Unannotated mass-shift 2569.9044	y	203.091	17.34	-2366.81	45.33	2.1	3.5	9.07	8.33075	0.713736
1864.63	Hex(9) HexNAc(2)	diagnostic	163.062			97.02	0.6	27.75	2.87	100	0.984736
1864.63	Hex(9) HexNAc(2)	diagnostic	204.086			100	46.5	64.43	15.11	9.17283	0.98446
1864.63	Hex(9) HexNAc(2)	diagnostic	168.065			99.57	33.5	34.39	14.37	7.11348	0.962623
1864.63	Hex(9) HexNAc(2)	diagnostic	366.139			99.15	22.2	10.38	6.73	6.88607	0.935513
1864.63	Hex(9) HexNAc(2)	diagnostic	144.067			99.79	29.1	8.08	4.83	5.74498	0.938969
1864.63	Hex(9) HexNAc(2)	diagnostic	138.055			100	53.2	91.07	28.39	6.02928	0.952185
1864.63	Hex(9) HexNAc(2)	diagnostic	126.055			99.36	54.2	22.16	7.94	5.11867	0.94456
1864.63	Hex(9) HexNAc(2)	diagnostic	528.192			60.43	0.6	0.96	2.55	37.8464	0.798577
1864.63	Hex(9) HexNAc(2)	diagnostic	325.113			56.6	0.9	1.17	4.28	17.1622	0.776164
1864.63	Hex(9) HexNAc(2)	diagnostic	392.223			40.21	5.3	1.27	3.07	3.12482	0.668776
1864.63	Hex(9) HexNAc(2)	diagnostic	232.081			39.15	6.2	1.05	2.05	3.22654	0.656372
1864.63	Hex(9) HexNAc(2)	diagnostic	127.039			27.87	0.4	35.56	2.49	100	0.637919
1864.63	Hex(9) HexNAc(2)	diagnostic	110.06			26.38	0.5	0.44	0.95	24.475	0.629026
1864.63	Hex(9) HexNAc(2)	diagnostic	115.039			25.32	0	0.84	0	100	0.626596
1864.63	Hex(9) HexNAc(2)	diagnostic	173.044			25.32	0	0.53	0	100	0.626596
1864.63	Hex(9) HexNAc(2)	peptide	-0.0012		-1864.63	77.66	0	15.76	0	100	0.888298
1864.63	Hex(9) HexNAc(2)	peptide	203.078		-1661.56	77.45	0	65.15	0	100	0.887234
1864.63	Hex(9) HexNAc(2)	peptide	83.0438		-1781.59	71.06	0	16.04	0	100	0.855319
1864.63	Hex(9) HexNAc(2)	peptide	406.156		-1458.48	58.09	0	13.37	0	100	0.790426
1864.63	Hex(9) HexNAc(2)	peptide	568.211		-1296.42	47.02	0	9.26	0	100	0.735106
1864.63	Hex(9) HexNAc(2)	peptide	45.9514		-1818.68	35.53	0	3.31	0	100	0.67766
1864.63	Hex(9) HexNAc(2)	peptide	730.263		-1134.37	33.62	0	4.34	0	100	0.668085
1864.63	Hex(9) HexNAc(2)	peptide	365.13		-1499.5	29.79	0	1.9	0	100	0.648936
1864.63	Hex(9) HexNAc(2)	peptide	-17.027		-1881.66	27.87	0	13.56	0	100	0.639362
1864.63	Hex(9) HexNAc(2)	peptide	-26.0862		-1890.72	26.6	0	1.16	0	100	0.632979
1864.63	Hex(9) HexNAc(2)	b	203.084	26.61	-1661.55	54.68	1.6	18.64	8.42	75.6957	0.767253
1864.63	Hex(9) HexNAc(2)	y	203.084	21.07	-1661.55	54.68	1.7	18.64	8.27	72.4998	0.766854
1694.6	dHex Hex(4) HexNAc(3) NeuAc ---OR--- dHex(2) Hex(3) HexNAc(3) NeuGc	diagnostic	232.081			97.1	6.2	2.05	2.05	15.6553	0.955188
1694.6	dHex Hex(4) HexNAc(3) NeuAc ---OR--- dHex(2) Hex(3) HexNAc(3) NeuGc	diagnostic	172.06			85.8	1.8	0.94	1.82	24.744	0.918348
1694.6	dHex Hex(4) HexNAc(3) NeuAc ---OR--- dHex(2) Hex(3) HexNAc(3) NeuGc	diagnostic	166.05			85.51	2.2	1.19	1.34	34.6763	0.914925
1694.6	dHex Hex(4) HexNAc(3) NeuAc ---OR--- dHex(2) Hex(3) HexNAc(3) NeuGc	diagnostic	163.06			79.71	0.6	0.9	2.87	41.525	0.894275
1694.6	dHex Hex(4) HexNAc(3) NeuAc ---OR--- dHex(2) Hex(3) HexNAc(3) NeuGc	diagnostic	184.06			74.2	0.9	0.71	0.88	67.1104	0.865723
1694.6	dHex Hex(4) HexNAc(3) NeuAc ---OR--- dHex(2) Hex(3) HexNAc(3) NeuGc	diagnostic	292.102			99.71	15.7	5.59	4.14	8.56905	0.951738
1694.6	dHex Hex(4) HexNAc(3) NeuAc ---OR--- dHex(2) Hex(3) HexNAc(3) NeuGc	diagnostic	197.044			99.71	16.9	5.71	4.06	8.29535	0.948442
1694.6	dHex Hex(4) HexNAc(3) NeuAc ---OR--- dHex(2) Hex(3) HexNAc(3) NeuGc	diagnostic	110.06			69.28	0.5	0.47	0.95	68.8912	0.842974
1694.6	dHex Hex(4) HexNAc(3) NeuAc ---OR--- dHex(2) Hex(3) HexNAc(3) NeuGc	diagnostic	168.065			100	33.5	37.95	14.37	7.88376	0.97829
1694.6	dHex Hex(4) HexNAc(3) NeuAc ---OR--- dHex(2) Hex(3) HexNAc(3) NeuGc	diagnostic	366.139			100	22.2	13.23	6.73	8.85743	0.957122
1694.6	dHex Hex(4) HexNAc(3) NeuAc ---OR--- dHex(2) Hex(3) HexNAc(3) NeuGc	diagnostic	182.045			71.01	1.1	0.68	1.1	40.2204	0.847678
1694.6	dHex Hex(4) HexNAc(3) NeuAc ---OR--- dHex(2) Hex(3) HexNAc(3) NeuGc	diagnostic	167.034			99.71	18.9	6.58	4.33	8.02273	0.948135
1694.6	dHex Hex(4) HexNAc(3) NeuAc ---OR--- dHex(2) Hex(3) HexNAc(3) NeuGc	diagnostic	528.192			67.25	0.6	0.8	2.55	34.8979	0.832412
1694.6	dHex Hex(4) HexNAc(3) NeuAc ---OR--- dHex(2) Hex(3) HexNAc(3) NeuGc	diagnostic	145.05			63.77	0.2	1.07	0.38	100	0.818342
1694.6	dHex Hex(4) HexNAc(3) NeuAc ---OR--- dHex(2) Hex(3) HexNAc(3) NeuGc	diagnostic	204.087			100	46.5	52.79	15.11	7.51534	0.971214
1694.6	dHex Hex(4) HexNAc(3) NeuAc ---OR--- dHex(2) Hex(3) HexNAc(3) NeuGc	diagnostic	138.055			100	53.2	99.59	28.39	6.59309	0.969404
1694.6	dHex Hex(4) HexNAc(3) NeuAc ---OR--- dHex(2) Hex(3) HexNAc(3) NeuGc	diagnostic	274.092			100	34.5	23.48	10.23	6.65241	0.949429
1694.6	dHex Hex(4) HexNAc(3) NeuAc ---OR--- dHex(2) Hex(3) HexNAc(3) NeuGc	diagnostic	144.067			100	29.1	7.61	4.83	5.42153	0.935765
1694.6	dHex Hex(4) HexNAc(3) NeuAc ---OR--- dHex(2) Hex(3) HexNAc(3) NeuGc	diagnostic	122.06			56.52	0.4	0.38	0.56	94.7219	0.779939
1694.6	dHex Hex(4) HexNAc(3) NeuAc ---OR--- dHex(2) Hex(3) HexNAc(3) NeuGc	diagnostic	126.055			99.71	54.2	19.1	7.94	4.42762	0.934528
1694.6	dHex Hex(4) HexNAc(3) NeuAc ---OR--- dHex(2) Hex(3) HexNAc(3) NeuGc	diagnostic	112.039			39.71	0.1	0.33	0.68	100	0.69787
1694.6	dHex Hex(4) HexNAc(3) NeuAc ---OR--- dHex(2) Hex(3) HexNAc(3) NeuGc	diagnostic	152.071			37.1	0.3	0.34	1.63	25.912	0.683572
1694.6	dHex Hex(4) HexNAc(3) NeuAc ---OR--- dHex(2) Hex(3) HexNAc(3) NeuGc	diagnostic	123.044			36.81	0.3	0.59	1.07	67.8111	0.682386
1694.6	dHex Hex(4) HexNAc(3) NeuAc ---OR--- dHex(2) Hex(3) HexNAc(3) NeuGc	diagnostic	173.044			35.36	0	0.36	0	100	0.676812
1694.6	dHex Hex(4) HexNAc(3) NeuAc ---OR--- dHex(2) Hex(3) HexNAc(3) NeuGc	diagnostic	214.071			45.51	3.1	2.32	2.59	13.1814	0.713052
1694.6	dHex Hex(4) HexNAc(3) NeuAc ---OR--- dHex(2) Hex(3) HexNAc(3) NeuGc	diagnostic	208.06			30.72	0.3	0.4	1.15	35.9573	0.651665
1694.6	dHex Hex(4) HexNAc(3) NeuAc ---OR--- dHex(2) Hex(3) HexNAc(3) NeuGc	diagnostic	215.055			34.2	2	2.37	2.73	14.8452	0.660899
1694.6	dHex Hex(4) HexNAc(3) NeuAc ---OR--- dHex(2) Hex(3) HexNAc(3) NeuGc	diagnostic	196.06			37.97	4.1	2.08	2.43	7.93756	0.668472
1694.6	dHex Hex(4) HexNAc(3) NeuAc ---OR--- dHex(2) Hex(3) HexNAc(3) NeuGc	peptide	203.078		-1491.52	71.3	0	19.61	0	100	0.856522
1694.6	dHex Hex(4) HexNAc(3) NeuAc ---OR--- dHex(2) Hex(3) HexNAc(3) NeuGc	peptide	-0.001		-1694.6	67.83	0	6.17	0	100	0.83913
1694.6	dHex Hex(4) HexNAc(3) NeuAc ---OR--- dHex(2) Hex(3) HexNAc(3) NeuGc	peptide	83.0364		-1611.57	64.06	0	8.26	0	100	0.82029
1694.6	dHex Hex(4) HexNAc(3) NeuAc ---OR--- dHex(2) Hex(3) HexNAc(3) NeuGc	peptide	406.158		-1288.44	53.04	0	5.87	0	100	0.765217
1694.6	dHex Hex(4) HexNAc(3) NeuAc ---OR--- dHex(2) Hex(3) HexNAc(3) NeuGc	peptide	-17.027		-1711.63	48.41	0	5.27	0	100	0.742029
1694.6	dHex Hex(4) HexNAc(3) NeuAc ---OR--- dHex(2) Hex(3) HexNAc(3) NeuGc	peptide	568.211		-1126.39	44.06	0	3.41	0	100	0.72029
1694.6	dHex Hex(4) HexNAc(3) NeuAc ---OR--- dHex(2) Hex(3) HexNAc(3) NeuGc	peptide	730.261		-964.341	34.2	0	3.37	0	100	0.671014
1694.6	dHex Hex(4) HexNAc(3) NeuAc ---OR--- dHex(2) Hex(3) HexNAc(3) NeuGc	peptide	349.135		-1345.47	34.2	0	4.34	0	100	0.671014
1694.6	dHex Hex(4) HexNAc(3) NeuAc ---OR--- dHex(2) Hex(3) HexNAc(3) NeuGc	b	203.091	22.09	-1491.51	44.64	2	9.83	9.43	23.2599	0.71282
1694.6	dHex Hex(4) HexNAc(3) NeuAc ---OR--- dHex(2) Hex(3) HexNAc(3) NeuGc	y	203.09	13.49	-1491.51	44.93	2.1	9.96	8.92	23.872	0.714017
2221.8	Unannotated mass-shift 2221.7982	diagnostic	366.139			99.84	22.2	25.78	6.73	17.2276	0.992962
2221.8	Unannotated mass-shift 2221.7982	diagnostic	232.081			99.21	6.2	2.23	2.05	17.3453	0.968994
2221.8	Unannotated mass-shift 2221.7982	diagnostic	292.102			99.84	15.7	8.82	4.14	13.5406	0.98173
2221.8	Unannotated mass-shift 2221.7982	diagnostic	172.06			91.6	1.8	0.93	1.82	25.9406	0.947111
2221.8	Unannotated mass-shift 2221.7982	diagnostic	168.065			99.68	33.5	44.86	14.37	9.29131	0.989886
2221.8	Unannotated mass-shift 2221.7982	diagnostic	528.192			85.74	0.6	1	2.55	55.8896	0.925201
2221.8	Unannotated mass-shift 2221.7982	diagnostic	166.05			89.06	2.2	1.16	1.34	34.9755	0.93206
2221.8	Unannotated mass-shift 2221.7982	diagnostic	204.087			99.84	46.5	66.09	15.11	9.39414	0.989722
2221.8	Unannotated mass-shift 2221.7982	diagnostic	184.06			83.84	0.9	0.71	0.88	75.4682	0.913723
2221.8	Unannotated mass-shift 2221.7982	diagnostic	138.055			100	53.2	99.66	28.39	6.59768	0.969655
2221.8	Unannotated mass-shift 2221.7982	diagnostic	274.092			99.84	34.5	32.18	10.23	9.10093	0.977088
2221.8	Unannotated mass-shift 2221.7982	diagnostic	167.034			99.84	18.9	7.04	4.33	8.59351	0.957468
2221.8	Unannotated mass-shift 2221.7982	diagnostic	197.044			99.68	16.9	5.97	4.06	8.67719	0.953746
2221.8	Unannotated mass-shift 2221.7982	diagnostic	182.045			82.41	1.1	0.65	1.1	44.383	0.904158
2221.8	Unannotated mass-shift 2221.7982	diagnostic	657.234			78.13	0.1	1.13	3.01	100	0.889775
2221.8	Unannotated mass-shift 2221.7982	diagnostic	110.06			76.39	0.5	0.43	0.95	68.9701	0.878267
2221.8	Unannotated mass-shift 2221.7982	diagnostic	144.066			99.84	29.1	6.98	4.83	4.96499	0.919698
2221.8	Unannotated mass-shift 2221.7982	diagnostic	126.055			99.37	54.2	17.21	7.94	3.97646	0.91461
2221.8	Unannotated mass-shift 2221.7982	diagnostic	163.06			65.13	0.6	0.47	2.87	17.6952	0.821189
2221.8	Unannotated mass-shift 2221.7982	diagnostic	122.06			62.6	0.4	0.35	0.56	97.9433	0.810212
2221.8	Unannotated mass-shift 2221.7982	diagnostic	145.05			52.3	0.2	0.56	0.38	100	0.760699
2221.8	Unannotated mass-shift 2221.7982	diagnostic	112.039			44.22	0.1	0.31	0.68	100	0.720366
2221.8	Unannotated mass-shift 2221.7982	diagnostic	436.145			43.58	0.2	0.58	5.69	22.0454	0.71648
2221.8	Unannotated mass-shift 2221.7982	diagnostic	246.097			41.84	0.2	0.34	1.14	62.3591	0.708043
2221.8	Unannotated mass-shift 2221.7982	diagnostic	208.06			42	0.3	0.42	1.15	51.1339	0.707873
2221.8	Unannotated mass-shift 2221.7982	diagnostic	215.055			42.79	2	2.54	2.73	19.9658	0.7041
2221.8	Unannotated mass-shift 2221.7982	diagnostic	454.155			41.05	0.8	0.4	2.84	7.27567	0.699613
2221.8	Unannotated mass-shift 2221.7982	diagnostic	152.071			39.94	0.3	0.32	1.63	26.4437	0.697697
2221.8	Unannotated mass-shift 2221.7982	diagnostic	214.071			42.47	3.1	2.44	2.59	12.934	0.698321
2221.8	Unannotated mass-shift 2221.7982	diagnostic	123.044			38.03	0.3	0.51	1.07	60.3276	0.688443
2221.8	Unannotated mass-shift 2221.7982	diagnostic	173.044			36.93	0	0.31	0	100	0.684628
2221.8	Unannotated mass-shift 2221.7982	diagnostic	226.071			35.02	0.4	0.33	0.76	37.5814	0.672479
2221.8	Unannotated mass-shift 2221.7982	diagnostic	154.05			26.78	0.9	0.77	1.27	17.9664	0.628678
2221.8	Unannotated mass-shift 2221.7982	diagnostic	196.06			28.21	4.1	2.24	2.43	6.36	0.620432
2221.8	Unannotated mass-shift 2221.7982	peptide	203.079		-2018.72	65.77	0	13.59	0	100	0.828843
2221.8	Unannotated mass-shift 2221.7982	peptide	83.0364		-2138.76	54.99	0	4.12	0	100	0.77496
2221.8	Unannotated mass-shift 2221.7982	peptide	0.0382		-2221.76	49.6	0	4.11	0	100	0.748019
2221.8	Unannotated mass-shift 2221.7982	peptide	406.157		-1815.64	46.59	0	4.24	0	100	0.732964
2221.8	Unannotated mass-shift 2221.7982	peptide	568.24		-1653.56	39.3	0	3.03	0	100	0.696513
2221.8	Unannotated mass-shift 2221.7982	peptide	730.263		-1491.54	33.76	0	2.73	0	100	0.66878
2221.8	Unannotated mass-shift 2221.7982	peptide	-17.0174		-2238.82	29.32	0	3.06	0	100	0.646593
2221.8	Unannotated mass-shift 2221.7982	b	203.095	18.87	-2018.7	39.3	1.9	5.75	12.6	9.43633	0.685627
2221.8	Unannotated mass-shift 2221.7982	y	203.079	16.12	-2018.72	41.05	1.3	6.21	9.68	20.2728	0.69819
2206.78	Second isotopic peak + Hex(5) HexNAc(4) NeuAc(2)	diagnostic	138.055			100	53.2	100	28.39	6.62002	0.970471
2206.78	Second isotopic peak + Hex(5) HexNAc(4) NeuAc(2)	diagnostic	366.139			100	22.2	18.68	6.73	12.5017	0.98334
2206.78	Second isotopic peak + Hex(5) HexNAc(4) NeuAc(2)	diagnostic	168.065			99.9	33.5	41.01	14.37	8.5116	0.986622
2206.78	Second isotopic peak + Hex(5) HexNAc(4) NeuAc(2)	diagnostic	232.081			99.1	6.2	2.16	2.05	16.8496	0.967306
2206.78	Second isotopic peak + Hex(5) HexNAc(4) NeuAc(2)	diagnostic	292.102			99.7	15.7	7.02	4.14	10.7588	0.970424
2206.78	Second isotopic peak + Hex(5) HexNAc(4) NeuAc(2)	diagnostic	204.087			100	46.5	55.98	15.11	7.96911	0.980386
2206.78	Second isotopic peak + Hex(5) HexNAc(4) NeuAc(2)	diagnostic	172.06			90.7	1.8	0.98	1.82	27.0259	0.94305
2206.78	Second isotopic peak + Hex(5) HexNAc(4) NeuAc(2)	diagnostic	166.05			90.2	2.2	1.17	1.34	35.7822	0.937938
2206.78	Second isotopic peak + Hex(5) HexNAc(4) NeuAc(2)	diagnostic	274.092			100	34.5	27.2	10.23	7.70493	0.966499
2206.78	Second isotopic peak + Hex(5) HexNAc(4) NeuAc(2)	diagnostic	167.036			100	18.9	6.82	4.33	8.3381	0.953925
2206.78	Second isotopic peak + Hex(5) HexNAc(4) NeuAc(2)	diagnostic	197.044			99.8	16.9	5.87	4.06	8.53888	0.950835
2206.78	Second isotopic peak + Hex(5) HexNAc(4) NeuAc(2)	diagnostic	184.06			84.5	0.9	0.73	0.88	77.6349	0.917148
2206.78	Second isotopic peak + Hex(5) HexNAc(4) NeuAc(2)	diagnostic	110.06			83.5	0.5	0.49	0.95	86.2456	0.913979
2206.78	Second isotopic peak + Hex(5) HexNAc(4) NeuAc(2)	diagnostic	182.045			82.2	1.1	0.67	1.1	45.8406	0.903276
2206.78	Second isotopic peak + Hex(5) HexNAc(4) NeuAc(2)	diagnostic	144.067			99.4	29.1	7.15	4.83	5.06435	0.922651
2206.78	Second isotopic peak + Hex(5) HexNAc(4) NeuAc(2)	diagnostic	126.055			99.6	54.2	17.6	7.94	4.07502	0.920569
2206.78	Second isotopic peak + Hex(5) HexNAc(4) NeuAc(2)	diagnostic	528.193			73.7	0.6	0.68	2.55	32.8228	0.864372
2206.78	Second isotopic peak + Hex(5) HexNAc(4) NeuAc(2)	diagnostic	122.06			70.2	0.4	0.39	0.56	100	0.848287
2206.78	Second isotopic peak + Hex(5) HexNAc(4) NeuAc(2)	diagnostic	145.051			60.6	0.2	0.51	0.38	100	0.802211
2206.78	Second isotopic peak + Hex(5) HexNAc(4) NeuAc(2)	diagnostic	163.06			59.7	0.6	0.42	2.87	14.6894	0.794079
2206.78	Second isotopic peak + Hex(5) HexNAc(4) NeuAc(2)	diagnostic	657.235			51.2	0.1	0.73	3.01	100	0.755245
2206.78	Second isotopic peak + Hex(5) HexNAc(4) NeuAc(2)	diagnostic	112.039			50.6	0.1	0.34	0.68	100	0.752265
2206.78	Second isotopic peak + Hex(5) HexNAc(4) NeuAc(2)	diagnostic	152.071			46.8	0.3	0.34	1.63	33.0217	0.731965
2206.78	Second isotopic peak + Hex(5) HexNAc(4) NeuAc(2)	diagnostic	123.046			45.2	0.3	0.62	1.07	86.7471	0.724278
2206.78	Second isotopic peak + Hex(5) HexNAc(4) NeuAc(2)	diagnostic	173.044			44.4	0	0.33	0	100	0.722
2206.78	Second isotopic peak + Hex(5) HexNAc(4) NeuAc(2)	diagnostic	436.145			43.8	0.2	0.52	5.69	19.8732	0.717573
2206.78	Second isotopic peak + Hex(5) HexNAc(4) NeuAc(2)	diagnostic	246.097			41.3	0.2	0.31	1.14	55.6011	0.705295
2206.78	Second isotopic peak + Hex(5) HexNAc(4) NeuAc(2)	diagnostic	214.071			44.5	3.1	2.43	2.59	13.5045	0.708502
2206.78	Second isotopic peak + Hex(5) HexNAc(4) NeuAc(2)	diagnostic	208.06			40.8	0.3	0.41	1.15	48.1336	0.7019
2206.78	Second isotopic peak + Hex(5) HexNAc(4) NeuAc(2)	diagnostic	226.071			35.4	0.4	0.34	0.76	39.2155	0.674361
2206.78	Second isotopic peak + Hex(5) HexNAc(4) NeuAc(2)	diagnostic	215.055			35.5	2	2.39	2.73	15.5584	0.66742
2206.78	Second isotopic peak + Hex(5) HexNAc(4) NeuAc(2)	diagnostic	196.06			33.5	4.1	2.31	2.43	7.78743	0.646977
2206.78	Second isotopic peak + Hex(5) HexNAc(4) NeuAc(2)	diagnostic	154.05			25.3	0.9	0.73	1.27	16.2459	0.62127
2206.78	Second isotopic peak + Hex(5) HexNAc(4) NeuAc(2)	peptide	203.111		-2003.67	69.2	0	8.02	0	100	0.846
2206.78	Second isotopic peak + Hex(5) HexNAc(4) NeuAc(2)	peptide	-0.0002		-2206.78	63.7	0	2.81	0	100	0.8185
2206.78	Second isotopic peak + Hex(5) HexNAc(4) NeuAc(2)	peptide	83.0592		-2123.72	59.7	0	3.72	0	100	0.7985
2206.78	Second isotopic peak + Hex(5) HexNAc(4) NeuAc(2)	peptide	406.156		-1800.62	48.4	0	2.51	0	100	0.742
2206.78	Second isotopic peak + Hex(5) HexNAc(4) NeuAc(2)	peptide	568.211		-1638.57	39.1	0	1.79	0	100	0.6955
2206.78	Second isotopic peak + Hex(5) HexNAc(4) NeuAc(2)	peptide	-17.0276		-2223.8	38.2	0	2.4	0	100	0.691
2206.78	Second isotopic peak + Hex(5) HexNAc(4) NeuAc(2)	peptide	730.261		-1476.52	28.7	0	1.7	0	100	0.6435
2206.78	Second isotopic peak + Hex(5) HexNAc(4) NeuAc(2)	b	203.09	19	-2003.69	37.5	2.1	5.17	8.92	10.3526	0.675754
2206.78	Second isotopic peak + Hex(5) HexNAc(4) NeuAc(2)	y	203.088	15.71	-2003.69	38	1.9	5.22	8.86	11.7935	0.679514
1971.72	dHex Hex(5) HexNAc(5)	diagnostic	366.139			100	22.2	14.37	6.73	9.6204	0.964803
1971.72	dHex Hex(5) HexNAc(5)	diagnostic	110.06			70.64	0.5	0.24	0.95	35.6261	0.84908
1971.72	dHex Hex(5) HexNAc(5)	diagnostic	168.065			100	33.5	35.79	14.37	7.43549	0.9719
1971.72	dHex Hex(5) HexNAc(5)	diagnostic	138.055			100	53.2	99.77	28.39	6.60465	0.969892
1971.72	dHex Hex(5) HexNAc(5)	diagnostic	173.044			59.83	0	0.26	0	100	0.799169
1971.72	dHex Hex(5) HexNAc(5)	diagnostic	204.086			100	46.5	44.11	15.11	6.27911	0.953704
1971.72	dHex Hex(5) HexNAc(5)	diagnostic	144.065			100	29.1	7.22	4.83	5.13858	0.927158
1971.72	dHex Hex(5) HexNAc(5)	diagnostic	126.055			100	54.2	18.27	7.94	4.24695	0.930091
1971.72	dHex Hex(5) HexNAc(5)	diagnostic	145.05			52.91	0.2	0.34	0.38	100	0.763235
1971.72	dHex Hex(5) HexNAc(5)	diagnostic	528.192			48.2	0.6	0.44	2.55	13.8304	0.73695
1971.72	dHex Hex(5) HexNAc(5)	peptide	203.077		-1768.64	76.18	0	8.62	0	100	0.880886
1971.72	dHex Hex(5) HexNAc(5)	peptide	83.0348		-1888.68	70.08	0	4.43	0	100	0.850416
1971.72	dHex Hex(5) HexNAc(5)	peptide	0.027		-1971.69	65.93	0	3.03	0	100	0.82964
1971.72	dHex Hex(5) HexNAc(5)	peptide	406.185		-1565.53	63.43	0	3.57	0	100	0.817175
1971.72	dHex Hex(5) HexNAc(5)	peptide	-17.0284		-1988.75	46.26	0	2.45	0	100	0.731302
1971.72	dHex Hex(5) HexNAc(5)	peptide	568.196		-1403.52	41.27	0	0.97	0	100	0.706371
1971.72	dHex Hex(5) HexNAc(5)	peptide	349.137		-1622.58	31.58	0	2.01	0	100	0.657895
1971.72	dHex Hex(5) HexNAc(5)	b	203.093	18.59	-1768.63	39.89	1.9	2.91	9.76	6.26465	0.687472
1971.72	dHex Hex(5) HexNAc(5)	y	203.092	16.02	-1768.63	40.72	2	2.96	9.43	6.38344	0.691091
2715.96	Unannotated mass-shift 2715.9630	diagnostic	366.139			100	22.2	21.35	6.73	14.288	0.990871
2715.96	Unannotated mass-shift 2715.9630	diagnostic	172.062			93.66	1.8	0.89	1.82	25.5057	0.956932
2715.96	Unannotated mass-shift 2715.9630	diagnostic	184.06			91.46	0.9	0.66	0.88	76.4279	0.951482
2715.96	Unannotated mass-shift 2715.9630	diagnostic	138.055			100	53.2	99.94	28.39	6.61647	0.970383
2715.96	Unannotated mass-shift 2715.9630	diagnostic	232.081			99.15	6.2	2.05	2.05	15.9508	0.965639
2715.96	Unannotated mass-shift 2715.9630	diagnostic	168.065			100	33.5	41.34	14.37	8.58944	0.987794
2715.96	Unannotated mass-shift 2715.9630	diagnostic	292.102			99.76	15.7	7.23	4.14	11.0906	0.974135
2715.96	Unannotated mass-shift 2715.9630	diagnostic	166.05			92.68	2.2	1.1	1.34	34.5727	0.9494
2715.96	Unannotated mass-shift 2715.9630	diagnostic	182.045			90.12	1.1	0.59	1.1	44.4033	0.942073
2715.96	Unannotated mass-shift 2715.9630	diagnostic	528.192			87.44	0.6	0.7	2.55	39.738	0.932848
2715.96	Unannotated mass-shift 2715.9630	diagnostic	274.092			100	34.5	28.21	10.23	7.99078	0.971957
2715.96	Unannotated mass-shift 2715.9630	diagnostic	204.087			100	46.5	52.53	15.11	7.4779	0.975094
2715.96	Unannotated mass-shift 2715.9630	diagnostic	110.062			84.27	0.5	0.47	0.95	82.9879	0.917724
2715.96	Unannotated mass-shift 2715.9630	diagnostic	197.044			99.51	16.9	5.6	4.06	8.12595	0.94895
2715.96	Unannotated mass-shift 2715.9630	diagnostic	167.034			99.39	18.9	6.5	4.33	7.89761	0.950481
2715.96	Unannotated mass-shift 2715.9630	diagnostic	122.06			78.05	0.4	0.31	0.56	100	0.887115
2715.96	Unannotated mass-shift 2715.9630	diagnostic	657.235			72.8	0.1	0.66	3.01	100	0.863162
2715.96	Unannotated mass-shift 2715.9630	diagnostic	144.066			98.9	29.1	6.7	4.83	4.71956	0.908577
2715.96	Unannotated mass-shift 2715.9630	diagnostic	126.055			99.76	54.2	16.06	7.94	3.72492	0.907301
2715.96	Unannotated mass-shift 2715.9630	diagnostic	112.039			62.2	0.1	0.3	0.68	100	0.810171
2715.96	Unannotated mass-shift 2715.9630	diagnostic	152.071			60.49	0.3	0.29	1.63	36.2201	0.800183
2715.96	Unannotated mass-shift 2715.9630	diagnostic	436.145			60.12	0.2	0.55	5.69	29.1493	0.799016
2715.96	Unannotated mass-shift 2715.9630	diagnostic	208.06			58.78	0.3	0.37	1.15	63.1574	0.791522
2715.96	Unannotated mass-shift 2715.9630	diagnostic	145.05			56.34	0.2	0.42	0.38	100	0.780566
2715.96	Unannotated mass-shift 2715.9630	diagnostic	226.071			52.56	0.4	0.29	0.76	49.4036	0.759807
2715.96	Unannotated mass-shift 2715.9630	diagnostic	163.06			51.95	0.6	0.46	2.87	13.8881	0.7554
2715.96	Unannotated mass-shift 2715.9630	diagnostic	246.097			50.37	0.2	0.27	1.14	59.7868	0.750533
2715.96	Unannotated mass-shift 2715.9630	diagnostic	123.044			46.59	0.3	0.54	1.07	78.1274	0.731162
2715.96	Unannotated mass-shift 2715.9630	diagnostic	173.044			45.98	0	0.23	0	100	0.729878
2715.96	Unannotated mass-shift 2715.9630	diagnostic	454.156			45	0.8	0.34	2.84	6.64734	0.719212
2715.96	Unannotated mass-shift 2715.9630	diagnostic	215.055			40.98	2	2.25	2.73	16.9207	0.6946
2715.96	Unannotated mass-shift 2715.9630	diagnostic	214.071			40.12	3.1	2.3	2.59	11.5192	0.686174
2715.96	Unannotated mass-shift 2715.9630	diagnostic	154.05			25.37	0.9	0.71	1.27	15.777	0.621559
2715.96	Unannotated mass-shift 2715.9630	diagnostic	196.06			29.27	4.1	2.09	2.43	6.16214	0.625288
2715.96	Unannotated mass-shift 2715.9630	peptide	203.084		-2512.88	82.8	0	11.8	0	100	0.914024
2715.96	Unannotated mass-shift 2715.9630	peptide	-0.0006		-2715.96	78.05	0	3.51	0	100	0.890244
2715.96	Unannotated mass-shift 2715.9630	peptide	83.0366		-2632.93	74.76	0	4.44	0	100	0.87378
2715.96	Unannotated mass-shift 2715.9630	peptide	406.157		-2309.81	68.54	0	3.66	0	100	0.842683
2715.96	Unannotated mass-shift 2715.9630	peptide	568.217		-2147.75	63.54	0	2.79	0	100	0.817683
2715.96	Unannotated mass-shift 2715.9630	peptide	730.293		-1985.67	50.49	0	1.88	0	100	0.752439
2715.96	Unannotated mass-shift 2715.9630	peptide	349.157		-2366.81	40.98	0	2.06	0	100	0.704878
2715.96	Unannotated mass-shift 2715.9630	peptide	-17.026		-2732.99	37.8	0	2.41	0	100	0.689024
2715.96	Unannotated mass-shift 2715.9630	b	203.089	22.92	-2512.87	39.39	2.1	3.61	8.92	7.5802	0.684481
2715.96	Unannotated mass-shift 2715.9630	y	203.089	15.64	-2512.87	39.39	2.1	3.61	8.92	7.5802	0.684481
3007.06	Unannotated mass-shift 3007.0582	diagnostic	110.06			94.08	0.5	0.61	0.95	100	0.967277
3007.06	Unannotated mass-shift 3007.0582	diagnostic	182.045			95.75	1.1	0.87	1.1	69.3657	0.972123
3007.06	Unannotated mass-shift 3007.0582	diagnostic	366.139			100	22.2	24.02	6.73	16.077	0.994416
3007.06	Unannotated mass-shift 3007.0582	diagnostic	292.102			100	15.7	11.52	4.14	17.7117	0.993077
3007.06	Unannotated mass-shift 3007.0582	diagnostic	232.081			100	6.2	3	2.05	23.5267	0.987969
3007.06	Unannotated mass-shift 3007.0582	diagnostic	172.06			96.54	1.8	1.3	1.82	38.3017	0.975206
3007.06	Unannotated mass-shift 3007.0582	diagnostic	184.06			96.2	0.9	0.97	0.88	100	0.976993
3007.06	Unannotated mass-shift 3007.0582	diagnostic	166.05			95.64	2.2	1.59	1.34	51.7657	0.969956
3007.06	Unannotated mass-shift 3007.0582	diagnostic	138.055			100	53.2	100	28.39	6.62001	0.970467
3007.06	Unannotated mass-shift 3007.0582	diagnostic	274.092			100	34.5	43.48	10.23	12.3158	0.992225
3007.06	Unannotated mass-shift 3007.0582	diagnostic	168.065			99.89	33.5	44.14	14.37	9.16061	0.991548
3007.06	Unannotated mass-shift 3007.0582	diagnostic	167.034			100	18.9	9.58	4.33	11.7108	0.981306
3007.06	Unannotated mass-shift 3007.0582	diagnostic	197.044			99.78	16.9	8.17	4.06	11.8853	0.978035
3007.06	Unannotated mass-shift 3007.0582	diagnostic	528.192			90.5	0.6	0.82	2.55	48.5546	0.948494
3007.06	Unannotated mass-shift 3007.0582	diagnostic	657.234			89.05	0.1	1.02	3.01	100	0.944316
3007.06	Unannotated mass-shift 3007.0582	diagnostic	204.087			100	46.5	60.79	15.11	8.65412	0.987122
3007.06	Unannotated mass-shift 3007.0582	diagnostic	122.06			86.26	0.4	0.46	0.56	100	0.928716
3007.06	Unannotated mass-shift 3007.0582	diagnostic	112.039			77.99	0.1	0.42	0.68	100	0.889125
3007.06	Unannotated mass-shift 3007.0582	diagnostic	152.071			76.31	0.3	0.43	1.63	67.8378	0.879378
3007.06	Unannotated mass-shift 3007.0582	diagnostic	144.067			100	29.1	7.05	4.83	5.02289	0.923431
3007.06	Unannotated mass-shift 3007.0582	diagnostic	226.071			73.52	0.4	0.41	0.76	99.1995	0.8644
3007.06	Unannotated mass-shift 3007.0582	diagnostic	436.145			71.06	0.2	0.85	5.69	52.9584	0.853696
3007.06	Unannotated mass-shift 3007.0582	diagnostic	126.055			99.55	54.2	16.63	7.94	3.85011	0.911637
3007.06	Unannotated mass-shift 3007.0582	diagnostic	454.155			66.7	0.8	0.55	2.84	16.0406	0.82704
3007.06	Unannotated mass-shift 3007.0582	diagnostic	208.06			65.25	0.3	0.54	1.15	100	0.823859
3007.06	Unannotated mass-shift 3007.0582	diagnostic	145.049			59.11	0.2	0.36	0.38	100	0.794396
3007.06	Unannotated mass-shift 3007.0582	diagnostic	246.097			54.97	0.2	0.31	1.14	73.9566	0.773601
3007.06	Unannotated mass-shift 3007.0582	diagnostic	123.044			52.29	0.3	0.8	1.07	100	0.759861
3007.06	Unannotated mass-shift 3007.0582	diagnostic	163.06			49.94	0.6	0.3	2.87	8.84557	0.745399
3007.06	Unannotated mass-shift 3007.0582	diagnostic	250.092			47.49	0.5	0.3	1.63	17.3719	0.733842
3007.06	Unannotated mass-shift 3007.0582	diagnostic	215.055			47.71	2	3.3	2.73	28.8526	0.730185
3007.06	Unannotated mass-shift 3007.0582	diagnostic	214.071			40.11	3.1	3.37	2.59	16.8625	0.689183
3007.06	Unannotated mass-shift 3007.0582	diagnostic	125.024			36.42	0	0.31	0	100	0.682123
3007.06	Unannotated mass-shift 3007.0582	diagnostic	230.102			36.42	0.2	0.36	5.27	12.3516	0.680759
3007.06	Unannotated mass-shift 3007.0582	diagnostic	512.197			30.73	0.4	0.37	3.55	8.12145	0.651017
3007.06	Unannotated mass-shift 3007.0582	diagnostic	154.05			25.59	0.9	1.07	1.27	23.9828	0.623078
3007.06	Unannotated mass-shift 3007.0582	diagnostic	196.06			27.04	4.1	2.97	2.43	8.06205	0.616597
3007.06	Unannotated mass-shift 3007.0582	peptide	203.078		-2803.98	86.93	0	13.13	0	100	0.934637
3007.06	Unannotated mass-shift 3007.0582	peptide	-0.0016		-3007.06	80.45	0	3.32	0	100	0.902235
3007.06	Unannotated mass-shift 3007.0582	peptide	83.0358		-2924.02	77.77	0	4.5	0	100	0.888827
3007.06	Unannotated mass-shift 3007.0582	peptide	406.157		-2600.9	71.17	0	4.21	0	100	0.855866
3007.06	Unannotated mass-shift 3007.0582	peptide	568.209		-2438.85	64.8	0	3.77	0	100	0.824022
3007.06	Unannotated mass-shift 3007.0582	peptide	730.264		-2276.79	54.75	0	2.72	0	100	0.773743
3007.06	Unannotated mass-shift 3007.0582	peptide	-17.0272		-3024.09	38.1	0	2.36	0	100	0.690503
3007.06	Unannotated mass-shift 3007.0582	peptide	349.137		-2657.92	29.61	0	2.32	0	100	0.648045
3007.06	Unannotated mass-shift 3007.0582	peptide	933.342		-2073.72	27.15	0	0.96	0	100	0.635754
3007.06	Unannotated mass-shift 3007.0582	peptide	1095.4		-1911.66	25.36	0	1.21	0	100	0.626816
3007.06	Unannotated mass-shift 3007.0582	peptide	892.315		-2114.74	25.14	0	0.75	0	100	0.625698
3007.06	Unannotated mass-shift 3007.0582	b	203.089	24.31	-2803.97	39.78	2.1	4.06	8.92	8.61986	0.686588
3007.06	Unannotated mass-shift 3007.0582	y	203.091	14.27	-2803.97	39.66	2	3.95	9.43	8.3119	0.686351
1897.68	dHex Hex(4) HexNAc(4) NeuAc ---OR--- Hex(3) HexNAc(5) dHex Kdn	diagnostic	172.06			89.03	1.8	0.83	1.82	22.5773	0.933382
1897.68	dHex Hex(4) HexNAc(4) NeuAc ---OR--- Hex(3) HexNAc(5) dHex Kdn	diagnostic	166.05			85.58	2.2	0.99	1.34	28.8899	0.913003
1897.68	dHex Hex(4) HexNAc(4) NeuAc ---OR--- Hex(3) HexNAc(5) dHex Kdn	diagnostic	232.081			96.24	6.2	1.81	2.05	13.6604	0.944712
1897.68	dHex Hex(4) HexNAc(4) NeuAc ---OR--- Hex(3) HexNAc(5) dHex Kdn	diagnostic	184.06			78.37	0.9	0.61	0.88	60.8692	0.886036
1897.68	dHex Hex(4) HexNAc(4) NeuAc ---OR--- Hex(3) HexNAc(5) dHex Kdn	diagnostic	110.06			75.86	0.5	0.43	0.95	68.6369	0.87565
1897.68	dHex Hex(4) HexNAc(4) NeuAc ---OR--- Hex(3) HexNAc(5) dHex Kdn	diagnostic	182.045			77.12	1.1	0.58	1.1	36.9704	0.877409
1897.68	dHex Hex(4) HexNAc(4) NeuAc ---OR--- Hex(3) HexNAc(5) dHex Kdn	diagnostic	292.102			98.43	15.7	5.41	4.14	8.18394	0.941045
1897.68	dHex Hex(4) HexNAc(4) NeuAc ---OR--- Hex(3) HexNAc(5) dHex Kdn	diagnostic	366.139			99.69	22.2	14.77	6.73	9.85766	0.956828
1897.68	dHex Hex(4) HexNAc(4) NeuAc ---OR--- Hex(3) HexNAc(5) dHex Kdn	diagnostic	528.192			66.46	0.6	0.73	2.55	31.7159	0.828348
1897.68	dHex Hex(4) HexNAc(4) NeuAc ---OR--- Hex(3) HexNAc(5) dHex Kdn	diagnostic	197.044			98.75	16.9	5.01	4.06	7.21674	0.934621
1897.68	dHex Hex(4) HexNAc(4) NeuAc ---OR--- Hex(3) HexNAc(5) dHex Kdn	diagnostic	167.034			99.06	18.9	5.72	4.33	6.92646	0.935923
1897.68	dHex Hex(4) HexNAc(4) NeuAc ---OR--- Hex(3) HexNAc(5) dHex Kdn	diagnostic	168.065			97.49	33.5	38.04	14.37	7.70493	0.961589
1897.68	dHex Hex(4) HexNAc(4) NeuAc ---OR--- Hex(3) HexNAc(5) dHex Kdn	diagnostic	204.087			100	46.5	58.11	15.11	8.27276	0.97648
1897.68	dHex Hex(4) HexNAc(4) NeuAc ---OR--- Hex(3) HexNAc(5) dHex Kdn	diagnostic	144.066			99.69	29.1	9.07	4.83	6.43665	0.952676
1897.68	dHex Hex(4) HexNAc(4) NeuAc ---OR--- Hex(3) HexNAc(5) dHex Kdn	diagnostic	138.055			100	53.2	98.76	28.39	6.53802	0.966962
1897.68	dHex Hex(4) HexNAc(4) NeuAc ---OR--- Hex(3) HexNAc(5) dHex Kdn	diagnostic	163.06			61.13	0.6	0.6	2.87	21.326	0.801351
1897.68	dHex Hex(4) HexNAc(4) NeuAc ---OR--- Hex(3) HexNAc(5) dHex Kdn	diagnostic	145.05			58.31	0.2	0.61	0.38	100	0.790777
1897.68	dHex Hex(4) HexNAc(4) NeuAc ---OR--- Hex(3) HexNAc(5) dHex Kdn	diagnostic	122.06			58.93	0.4	0.36	0.56	93.8944	0.791931
1897.68	dHex Hex(4) HexNAc(4) NeuAc ---OR--- Hex(3) HexNAc(5) dHex Kdn	diagnostic	274.092			100	34.5	21.39	10.23	6.05963	0.943755
1897.68	dHex Hex(4) HexNAc(4) NeuAc ---OR--- Hex(3) HexNAc(5) dHex Kdn	diagnostic	126.055			99.37	54.2	23.86	7.94	5.51242	0.950492
1897.68	dHex Hex(4) HexNAc(4) NeuAc ---OR--- Hex(3) HexNAc(5) dHex Kdn	diagnostic	173.044			48.28	0	0.35	0	100	0.741379
1897.68	dHex Hex(4) HexNAc(4) NeuAc ---OR--- Hex(3) HexNAc(5) dHex Kdn	diagnostic	112.039			42.01	0.1	0.28	0.68	100	0.709321
1897.68	dHex Hex(4) HexNAc(4) NeuAc ---OR--- Hex(3) HexNAc(5) dHex Kdn	diagnostic	214.071			49.22	3.1	1.99	2.59	12.233	0.730031
1897.68	dHex Hex(4) HexNAc(4) NeuAc ---OR--- Hex(3) HexNAc(5) dHex Kdn	diagnostic	123.044			37.3	0.3	0.52	1.07	60.4588	0.684799
1897.68	dHex Hex(4) HexNAc(4) NeuAc ---OR--- Hex(3) HexNAc(5) dHex Kdn	diagnostic	657.234			32.29	0.1	0.72	3.01	77.1792	0.660784
1897.68	dHex Hex(4) HexNAc(4) NeuAc ---OR--- Hex(3) HexNAc(5) dHex Kdn	diagnostic	208.06			31.97	0.3	0.34	1.15	31.3552	0.657895
1897.68	dHex Hex(4) HexNAc(4) NeuAc ---OR--- Hex(3) HexNAc(5) dHex Kdn	diagnostic	215.055			37.62	2	1.9	2.73	13.1319	0.677188
1897.68	dHex Hex(4) HexNAc(4) NeuAc ---OR--- Hex(3) HexNAc(5) dHex Kdn	diagnostic	196.06			39.81	4.1	1.86	2.43	7.42288	0.676574
1897.68	dHex Hex(4) HexNAc(4) NeuAc ---OR--- Hex(3) HexNAc(5) dHex Kdn	peptide	203.078		-1694.6	54.55	0	13.81	0	100	0.772727
1897.68	dHex Hex(4) HexNAc(4) NeuAc ---OR--- Hex(3) HexNAc(5) dHex Kdn	peptide	-0.001		-1897.68	50.16	0	5.1	0	100	0.750784
1897.68	dHex Hex(4) HexNAc(4) NeuAc ---OR--- Hex(3) HexNAc(5) dHex Kdn	peptide	83.036		-1814.65	47.34	0	8.1	0	100	0.736677
1897.68	dHex Hex(4) HexNAc(4) NeuAc ---OR--- Hex(3) HexNAc(5) dHex Kdn	peptide	406.157		-1491.53	42.01	0	4.38	0	100	0.710031
1897.68	dHex Hex(4) HexNAc(4) NeuAc ---OR--- Hex(3) HexNAc(5) dHex Kdn	peptide	568.209		-1329.47	39.18	0	3.25	0	100	0.695925
1897.68	dHex Hex(4) HexNAc(4) NeuAc ---OR--- Hex(3) HexNAc(5) dHex Kdn	peptide	-17.013		-1914.7	34.48	0	3.43	0	100	0.672414
1897.68	dHex Hex(4) HexNAc(4) NeuAc ---OR--- Hex(3) HexNAc(5) dHex Kdn	peptide	730.26		-1167.42	34.48	0	2.85	0	100	0.672414
1897.68	dHex Hex(4) HexNAc(4) NeuAc ---OR--- Hex(3) HexNAc(5) dHex Kdn	peptide	349.136		-1548.55	34.17	0	4.73	0	100	0.670846
1897.68	dHex Hex(4) HexNAc(4) NeuAc ---OR--- Hex(3) HexNAc(5) dHex Kdn	b	203.094	14.8	-1694.59	26.65	1.8	6.77	10.09	9.9261	0.623508
2433.93	Unannotated mass-shift 2433.9332	diagnostic	172.06			92.56	1.8	0.96	1.82	27.0298	0.952186
2433.93	Unannotated mass-shift 2433.9332	diagnostic	232.081			100	6.2	2.12	2.05	16.6427	0.971558
2433.93	Unannotated mass-shift 2433.9332	diagnostic	166.05			90.59	2.2	1.17	1.34	35.8964	0.939781
2433.93	Unannotated mass-shift 2433.9332	diagnostic	110.06			85.56	0.5	0.53	0.95	96.4224	0.924431
2433.93	Unannotated mass-shift 2433.9332	diagnostic	184.06			84.9	0.9	0.73	0.88	78.4547	0.919163
2433.93	Unannotated mass-shift 2433.9332	diagnostic	292.103			100	15.7	6.71	4.14	10.3149	0.969733
2433.93	Unannotated mass-shift 2433.9332	diagnostic	366.139			100	22.2	17.57	6.73	11.7592	0.977435
2433.93	Unannotated mass-shift 2433.9332	diagnostic	168.065			99.78	33.5	39.15	14.37	8.11508	0.980507
2433.93	Unannotated mass-shift 2433.9332	diagnostic	182.045			77.68	1.1	0.68	1.1	43.624	0.880755
2433.93	Unannotated mass-shift 2433.9332	diagnostic	197.044			99.78	16.9	5.66	4.06	8.22727	0.949104
2433.93	Unannotated mass-shift 2433.9332	diagnostic	167.034			99.78	18.9	6.49	4.33	7.91974	0.950178
2433.93	Unannotated mass-shift 2433.9332	diagnostic	138.055			100	53.2	99.99	28.39	6.6197	0.970435
2433.93	Unannotated mass-shift 2433.9332	diagnostic	274.092			100	34.5	25.18	10.23	7.13313	0.962313
2433.93	Unannotated mass-shift 2433.9332	diagnostic	204.087			100	46.5	50.97	15.11	7.25669	0.969619
2433.93	Unannotated mass-shift 2433.9332	diagnostic	145.05			65.43	0.2	0.54	0.38	100	0.82646
2433.93	Unannotated mass-shift 2433.9332	diagnostic	528.192			66.3	0.6	0.72	2.55	31.0296	0.827508
2433.93	Unannotated mass-shift 2433.9332	diagnostic	144.066			99.56	29.1	6.96	4.83	4.93495	0.918873
2433.93	Unannotated mass-shift 2433.9332	diagnostic	126.055			99.78	54.2	17.06	7.94	3.95817	0.916961
2433.93	Unannotated mass-shift 2433.9332	diagnostic	122.06			58.86	0.4	0.42	0.56	100	0.791786
2433.93	Unannotated mass-shift 2433.9332	diagnostic	657.235			48.14	0.1	0.83	3.01	100	0.739962
2433.93	Unannotated mass-shift 2433.9332	diagnostic	436.145			47.26	0.2	0.6	5.69	24.9088	0.73486
2433.93	Unannotated mass-shift 2433.9332	diagnostic	152.071			46.83	0.3	0.39	1.63	37.3996	0.73215
2433.93	Unannotated mass-shift 2433.9332	diagnostic	173.044			44.42	0	0.37	0	100	0.722101
2433.93	Unannotated mass-shift 2433.9332	diagnostic	112.039			44.64	0.1	0.39	0.68	100	0.722496
2433.93	Unannotated mass-shift 2433.9332	diagnostic	163.06			42.89	0.6	0.42	2.87	10.3646	0.71042
2433.93	Unannotated mass-shift 2433.9332	diagnostic	208.06			36.54	0.3	0.39	1.15	41.888	0.68067
2433.93	Unannotated mass-shift 2433.9332	diagnostic	214.071			41.58	3.1	2.47	2.59	12.8024	0.694202
2433.93	Unannotated mass-shift 2433.9332	diagnostic	595.303			40.26	3.5	6.42	4.23	17.4665	0.68215
2433.93	Unannotated mass-shift 2433.9332	diagnostic	392.223			44.42	5.3	6.62	3.07	18.0365	0.692133
2433.93	Unannotated mass-shift 2433.9332	diagnostic	196.06			31.51	4.1	2.24	2.43	7.10667	0.636935
2433.93	Unannotated mass-shift 2433.9332	diagnostic	246.097			33.92	0.2	0.34	1.14	50.0272	0.668457
2433.93	Unannotated mass-shift 2433.9332	diagnostic	454.155			30.85	0.8	0.4	2.84	5.44611	0.64905
2433.93	Unannotated mass-shift 2433.9332	diagnostic	154.05			30.2	0.9	0.78	1.27	20.4752	0.645666
2433.93	Unannotated mass-shift 2433.9332	diagnostic	215.055			26.91	2	2.35	2.73	11.5854	0.624512
2433.93	Unannotated mass-shift 2433.9332	diagnostic	433.249			25.6	2.1	7.24	2.32	38.0439	0.618094
2433.93	Unannotated mass-shift 2433.9332	diagnostic	410.234			25.16	3	3.63	4.13	7.36158	0.609737
2433.93	Unannotated mass-shift 2433.9332	peptide	432.246		-2001.69	54.27	0	5.7	0	100	0.771335
2433.93	Unannotated mass-shift 2433.9332	peptide	229.161		-2204.77	42.67	0	2.45	0	100	0.713348
2433.93	Unannotated mass-shift 2433.9332	peptide	312.203		-2121.73	38.51	0	2.24	0	100	0.69256
2433.93	Unannotated mass-shift 2433.9332	peptide	635.317		-1798.62	32.17	0	1.85	0	100	0.660832
2433.93	Unannotated mass-shift 2433.9332	b	229.183	15.71	-2204.75	26.91	0.7	14.67	27.53	20.4853	0.630915
2433.93	Unannotated mass-shift 2433.9332	b	203.07	13.07	-2230.86	23.63	0.7	6	8.78	23.0777	0.614382
2433.93	Unannotated mass-shift 2433.9332	b	432.262	12.89	-2001.67	21.23	0.4	5.35	9.73	29.1824	0.60388
1930.7	dHex Hex(6) HexNAc(4)	diagnostic	528.192			78.75	0.6	0.85	2.55	43.5932	0.889951
1930.7	dHex Hex(6) HexNAc(4)	diagnostic	366.139			99.73	22.2	22.07	6.73	14.7316	0.986504
1930.7	dHex Hex(6) HexNAc(4)	diagnostic	232.081			95.1	6.2	1.54	2.05	11.5014	0.933248
1930.7	dHex Hex(6) HexNAc(4)	diagnostic	166.05			82.02	2.2	0.86	1.34	23.8861	0.893924
1930.7	dHex Hex(6) HexNAc(4)	diagnostic	172.06			79.29	1.8	0.7	1.82	17.0153	0.884109
1930.7	dHex Hex(6) HexNAc(4)	diagnostic	168.065			99.18	33.5	42.44	14.37	8.74522	0.982456
1930.7	dHex Hex(6) HexNAc(4)	diagnostic	292.102			98.09	15.7	5.53	4.14	8.33904	0.942884
1930.7	dHex Hex(6) HexNAc(4)	diagnostic	110.06			70.3	0.5	0.37	0.95	54.6032	0.847732
1930.7	dHex Hex(6) HexNAc(4)	diagnostic	204.087			100	46.5	58	15.11	8.25709	0.981275
1930.7	dHex Hex(6) HexNAc(4)	diagnostic	163.06			67.03	0.6	0.6	2.87	23.5408	0.830711
1930.7	dHex Hex(6) HexNAc(4)	diagnostic	138.055			100	53.2	99.02	28.39	6.55558	0.967826
1930.7	dHex Hex(6) HexNAc(4)	diagnostic	184.06			66.21	0.9	0.54	0.88	45.0017	0.825117
1930.7	dHex Hex(6) HexNAc(4)	diagnostic	197.044			99.18	16.9	4.22	4.06	6.10411	0.918955
1930.7	dHex Hex(6) HexNAc(4)	diagnostic	167.034			98.91	18.9	4.96	4.33	6.00527	0.919501
1930.7	dHex Hex(6) HexNAc(4)	diagnostic	274.092			100	34.5	20.63	10.23	5.84532	0.938902
1930.7	dHex Hex(6) HexNAc(4)	diagnostic	182.045			63.76	1.1	0.5	1.1	26.4807	0.81092
1930.7	dHex Hex(6) HexNAc(4)	diagnostic	144.066			98.91	29.1	7.13	4.83	5.02037	0.912537
1930.7	dHex Hex(6) HexNAc(4)	diagnostic	657.234			53.13	0.1	0.66	3.01	100	0.764902
1930.7	dHex Hex(6) HexNAc(4)	diagnostic	126.055			99.73	54.2	17.76	7.94	4.11719	0.916313
1930.7	dHex Hex(6) HexNAc(4)	diagnostic	122.06			50.41	0.4	0.34	0.56	75.2284	0.749411
1930.7	dHex Hex(6) HexNAc(4)	diagnostic	145.05			48.5	0.2	0.62	0.38	100	0.741654
1930.7	dHex Hex(6) HexNAc(4)	diagnostic	173.044			41.14	0	0.28	0	100	0.705722
1930.7	dHex Hex(6) HexNAc(4)	diagnostic	246.097			40.33	0.2	0.3	1.14	52.843	0.700431
1930.7	dHex Hex(6) HexNAc(4)	diagnostic	214.071			47.96	3.1	1.69	2.59	10.1253	0.721903
1930.7	dHex Hex(6) HexNAc(4)	diagnostic	215.055			43.87	2	1.64	2.73	13.2039	0.707673
1930.7	dHex Hex(6) HexNAc(4)	diagnostic	123.044			29.97	0.3	0.4	1.07	37.3841	0.648094
1930.7	dHex Hex(6) HexNAc(4)	diagnostic	154.05			26.16	0.9	0.59	1.27	13.5642	0.625396
1930.7	dHex Hex(6) HexNAc(4)	diagnostic	196.06			28.34	4.1	1.57	2.43	4.46657	0.618767
1930.7	dHex Hex(6) HexNAc(4)	peptide	203.077		-1727.62	54.5	0	11.46	0	100	0.77248
1930.7	dHex Hex(6) HexNAc(4)	peptide	-0.0022		-1930.7	47.68	0	3.32	0	100	0.73842
1930.7	dHex Hex(6) HexNAc(4)	peptide	83.0354		-1847.67	46.87	0	3.47	0	100	0.734332
1930.7	dHex Hex(6) HexNAc(4)	peptide	406.158		-1524.54	40.05	0	3.38	0	100	0.700272
1930.7	dHex Hex(6) HexNAc(4)	peptide	-17.029		-1947.73	31.61	0	2.72	0	100	0.658038
1930.7	dHex Hex(6) HexNAc(4)	peptide	568.21		-1362.49	28.88	0	2.63	0	100	0.644414
1930.7	dHex Hex(6) HexNAc(4)	y	203.092	17.19	-1727.61	26.98	2	5.24	9.43	7.49573	0.623948
1.9686	Deamidation + Deamidation	diagnostic	204.087			86.3	46.5	36.16	15.11	4.44253	0.815974
1.9686	Deamidation + Deamidation	diagnostic	138.056			88.5	53.2	70.36	28.39	4.12256	0.813613
1.9686	Deamidation + Deamidation	diagnostic	274.092			80	34.5	19.01	10.23	4.30728	0.798813
1.9686	Deamidation + Deamidation	diagnostic	366.139			70.1	22.2	13.03	6.73	6.11419	0.784021
1.9686	Deamidation + Deamidation	diagnostic	126.055			87.8	54.2	16.3	7.94	3.3266	0.802404
1.9686	Deamidation + Deamidation	diagnostic	168.065			77.1	33.5	28.05	14.37	4.49355	0.790159
1.9686	Deamidation + Deamidation	diagnostic	144.067			72.1	29.1	7.75	4.83	3.97977	0.76646
1.9686	Deamidation + Deamidation	diagnostic	292.102			60.9	15.7	5.59	4.14	5.23263	0.744499
1.9686	Deamidation + Deamidation	diagnostic	197.044			62.8	16.9	5.07	4.06	4.63992	0.74448
1.9686	Deamidation + Deamidation	diagnostic	167.034			64.2	18.9	5.64	4.33	4.42817	0.746557
1.9686	Deamidation + Deamidation	diagnostic	232.081			39.1	6.2	2.06	2.05	6.33573	0.664081
2434.94	First isotopic peak + Unannotated mass-shift 2433.9332	diagnostic	232.081			98.38	6.2	2.12	2.05	16.3982	0.963321
2434.94	First isotopic peak + Unannotated mass-shift 2433.9332	diagnostic	172.06			89.47	1.8	0.95	1.82	25.909	0.936608
2434.94	First isotopic peak + Unannotated mass-shift 2433.9332	diagnostic	166.05			89.14	2.2	1.15	1.34	34.8985	0.932485
2434.94	First isotopic peak + Unannotated mass-shift 2433.9332	diagnostic	366.139			100	22.2	17.17	6.73	11.4917	0.977075
2434.94	First isotopic peak + Unannotated mass-shift 2433.9332	diagnostic	292.102			99.84	15.7	6.61	4.14	10.1443	0.966889
2434.94	First isotopic peak + Unannotated mass-shift 2433.9332	diagnostic	168.065			99.68	33.5	38.68	14.37	8.00985	0.978462
2434.94	First isotopic peak + Unannotated mass-shift 2433.9332	diagnostic	138.055			100	53.2	99.6	28.39	6.59375	0.969554
2434.94	First isotopic peak + Unannotated mass-shift 2433.9332	diagnostic	197.044			99.84	16.9	5.64	4.06	8.20341	0.947513
2434.94	First isotopic peak + Unannotated mass-shift 2433.9332	diagnostic	184.06			79.74	0.9	0.72	0.88	72.7716	0.89334
2434.94	First isotopic peak + Unannotated mass-shift 2433.9332	diagnostic	110.06			78.77	0.5	0.52	0.95	86.8665	0.890502
2434.94	First isotopic peak + Unannotated mass-shift 2433.9332	diagnostic	167.034			99.68	18.9	6.45	4.33	7.85984	0.947512
2434.94	First isotopic peak + Unannotated mass-shift 2433.9332	diagnostic	204.087			100	46.5	50.44	15.11	7.18095	0.968728
2434.94	First isotopic peak + Unannotated mass-shift 2433.9332	diagnostic	274.092			100	34.5	25.13	10.23	7.11937	0.960164
2434.94	First isotopic peak + Unannotated mass-shift 2433.9332	diagnostic	182.045			75.36	1.1	0.67	1.1	42.0905	0.869217
2434.94	First isotopic peak + Unannotated mass-shift 2433.9332	diagnostic	144.066			99.51	29.1	7.04	4.83	4.99203	0.919259
2434.94	First isotopic peak + Unannotated mass-shift 2433.9332	diagnostic	126.055			99.68	54.2	17.15	7.94	3.97474	0.915985
2434.94	First isotopic peak + Unannotated mass-shift 2433.9332	diagnostic	528.192			63.05	0.6	0.7	2.55	28.8163	0.81125
2434.94	First isotopic peak + Unannotated mass-shift 2433.9332	diagnostic	145.05			61.59	0.2	0.54	0.38	100	0.807214
2434.94	First isotopic peak + Unannotated mass-shift 2433.9332	diagnostic	123.044			55.92	0.3	0.69	1.07	100	0.77788
2434.94	First isotopic peak + Unannotated mass-shift 2433.9332	diagnostic	122.06			55.59	0.4	0.42	0.56	100	0.775512
2434.94	First isotopic peak + Unannotated mass-shift 2433.9332	diagnostic	595.303			51.38	3.5	8.42	4.23	29.2382	0.737538
2434.94	First isotopic peak + Unannotated mass-shift 2433.9332	diagnostic	392.224			52.51	5.5	8.9	3.01	28.1928	0.732187
2434.94	First isotopic peak + Unannotated mass-shift 2433.9332	diagnostic	657.234			47	0.1	0.8	3.01	100	0.734273
2434.94	First isotopic peak + Unannotated mass-shift 2433.9332	diagnostic	152.071			43.44	0.3	0.38	1.63	33.6253	0.715223
2434.94	First isotopic peak + Unannotated mass-shift 2433.9332	diagnostic	436.145			43.11	0.2	0.64	5.69	24.2586	0.714147
2434.94	First isotopic peak + Unannotated mass-shift 2433.9332	diagnostic	173.044			39.71	0	0.35	0	100	0.698541
2434.94	First isotopic peak + Unannotated mass-shift 2433.9332	diagnostic	214.071			42.79	3.1	2.45	2.59	13.0658	0.700139
2434.94	First isotopic peak + Unannotated mass-shift 2433.9332	diagnostic	112.039			39.22	0.1	0.38	0.68	100	0.695438
2434.94	First isotopic peak + Unannotated mass-shift 2433.9332	diagnostic	163.062			39.71	0.6	0.5	2.87	11.4872	0.694616
2434.94	First isotopic peak + Unannotated mass-shift 2433.9332	diagnostic	208.06			33.23	0.3	0.44	1.15	42.7741	0.664139
2434.94	First isotopic peak + Unannotated mass-shift 2433.9332	diagnostic	215.055			31.6	2	2.37	2.73	13.7472	0.647932
2434.94	First isotopic peak + Unannotated mass-shift 2433.9332	diagnostic	433.249			30.63	2.1	7.22	2.32	45.3905	0.642895
2434.94	First isotopic peak + Unannotated mass-shift 2433.9332	diagnostic	521.266			29.98	1.6	7.32	2.55	53.7791	0.641207
2434.94	First isotopic peak + Unannotated mass-shift 2433.9332	diagnostic	410.233			30.79	3	5.55	4.13	13.7751	0.638254
2434.94	First isotopic peak + Unannotated mass-shift 2433.9332	diagnostic	757.355			26.42	1	7.66	4.48	45.2185	0.627413
2434.94	First isotopic peak + Unannotated mass-shift 2433.9332	diagnostic	154.05			26.09	0.9	0.75	1.27	17.163	0.625251
2434.94	First isotopic peak + Unannotated mass-shift 2433.9332	diagnostic	196.06			29.5	4.1	2.21	2.43	6.54411	0.626672
2434.94	First isotopic peak + Unannotated mass-shift 2433.9332	peptide	432.243		-2002.69	51.86	0	6.64	0	100	0.759319
2434.94	First isotopic peak + Unannotated mass-shift 2433.9332	peptide	229.164		-2205.77	38.25	0	2.73	0	100	0.691248
2434.94	First isotopic peak + Unannotated mass-shift 2433.9332	peptide	312.198		-2122.74	36.47	0	2.57	0	100	0.682334
2434.94	First isotopic peak + Unannotated mass-shift 2433.9332	peptide	635.336		-1799.6	35.33	0	2.04	0	100	0.676661
1872.65	dHex Hex(5) HexNAc(3) NeuGc ---OR--- Hex(6) HexNAc(3) NeuAc	diagnostic	163.06			89.22	0.6	2.12	2.87	100	0.942596
1872.65	dHex Hex(5) HexNAc(3) NeuGc ---OR--- Hex(6) HexNAc(3) NeuAc	diagnostic	172.063			91.02	1.8	1	1.82	27.7665	0.944889
1872.65	dHex Hex(5) HexNAc(3) NeuGc ---OR--- Hex(6) HexNAc(3) NeuAc	diagnostic	166.05			89.52	2.2	1.26	1.34	38.2189	0.935431
1872.65	dHex Hex(5) HexNAc(3) NeuGc ---OR--- Hex(6) HexNAc(3) NeuAc	diagnostic	232.081			98.8	6.2	2.14	2.05	16.5848	0.964725
1872.65	dHex Hex(5) HexNAc(3) NeuGc ---OR--- Hex(6) HexNAc(3) NeuAc	diagnostic	184.06			79.94	0.9	0.75	0.88	75.9673	0.894507
1872.65	dHex Hex(5) HexNAc(3) NeuGc ---OR--- Hex(6) HexNAc(3) NeuAc	diagnostic	182.045			77.25	1.1	0.67	1.1	42.6203	0.878563
1872.65	dHex Hex(5) HexNAc(3) NeuGc ---OR--- Hex(6) HexNAc(3) NeuAc	diagnostic	292.102			100	15.7	5.84	4.14	8.97743	0.958719
1872.65	dHex Hex(5) HexNAc(3) NeuGc ---OR--- Hex(6) HexNAc(3) NeuAc	diagnostic	110.06			71.56	0.5	0.5	0.95	75.85	0.85443
1872.65	dHex Hex(5) HexNAc(3) NeuGc ---OR--- Hex(6) HexNAc(3) NeuAc	diagnostic	366.139			100	22.2	14.38	6.73	9.6226	0.967114
1872.65	dHex Hex(5) HexNAc(3) NeuGc ---OR--- Hex(6) HexNAc(3) NeuAc	diagnostic	197.044			99.4	16.9	6.06	4.06	8.78479	0.953296
1872.65	dHex Hex(5) HexNAc(3) NeuGc ---OR--- Hex(6) HexNAc(3) NeuAc	diagnostic	167.034			99.7	18.9	7.02	4.33	8.55399	0.956115
1872.65	dHex Hex(5) HexNAc(3) NeuGc ---OR--- Hex(6) HexNAc(3) NeuAc	diagnostic	168.065			100	33.5	39.08	14.37	8.11873	0.982229
1872.65	dHex Hex(5) HexNAc(3) NeuGc ---OR--- Hex(6) HexNAc(3) NeuAc	diagnostic	528.192			69.46	0.6	0.8	2.55	36.4222	0.84353
1872.65	dHex Hex(5) HexNAc(3) NeuGc ---OR--- Hex(6) HexNAc(3) NeuAc	diagnostic	204.087			100	46.5	57.74	15.11	8.22005	0.980859
1872.65	dHex Hex(5) HexNAc(3) NeuGc ---OR--- Hex(6) HexNAc(3) NeuAc	diagnostic	274.092			100	34.5	24.99	10.23	7.07935	0.959386
1872.65	dHex Hex(5) HexNAc(3) NeuGc ---OR--- Hex(6) HexNAc(3) NeuAc	diagnostic	138.055			100	53.2	99.79	28.39	6.60603	0.970043
1872.65	dHex Hex(5) HexNAc(3) NeuGc ---OR--- Hex(6) HexNAc(3) NeuAc	diagnostic	144.066			99.7	29.1	7.85	4.83	5.5727	0.938963
1872.65	dHex Hex(5) HexNAc(3) NeuGc ---OR--- Hex(6) HexNAc(3) NeuAc	diagnostic	122.06			56.29	0.4	0.36	0.56	89.9302	0.778749
1872.65	dHex Hex(5) HexNAc(3) NeuGc ---OR--- Hex(6) HexNAc(3) NeuAc	diagnostic	126.055			100	54.2	19.72	7.94	4.58605	0.940946
1872.65	dHex Hex(5) HexNAc(3) NeuGc ---OR--- Hex(6) HexNAc(3) NeuAc	diagnostic	145.05			51.8	0.2	2.19	0.38	100	0.758434
1872.65	dHex Hex(5) HexNAc(3) NeuGc ---OR--- Hex(6) HexNAc(3) NeuAc	diagnostic	214.071			53.29	3.1	2.44	2.59	16.1987	0.752515
1872.65	dHex Hex(5) HexNAc(3) NeuGc ---OR--- Hex(6) HexNAc(3) NeuAc	diagnostic	173.044			40.42	0	0.36	0	100	0.702096
1872.65	dHex Hex(5) HexNAc(3) NeuGc ---OR--- Hex(6) HexNAc(3) NeuAc	diagnostic	112.041			38.92	0.1	0.36	0.68	100	0.693937
1872.65	dHex Hex(5) HexNAc(3) NeuGc ---OR--- Hex(6) HexNAc(3) NeuAc	diagnostic	152.07			38.32	0.3	0.35	1.63	27.7228	0.689677
1872.65	dHex Hex(5) HexNAc(3) NeuGc ---OR--- Hex(6) HexNAc(3) NeuAc	diagnostic	208.06			37.72	0.3	0.44	1.15	47.7334	0.686578
1872.65	dHex Hex(5) HexNAc(3) NeuGc ---OR--- Hex(6) HexNAc(3) NeuAc	diagnostic	123.044			36.53	0.3	0.61	1.07	69.573	0.680964
1872.65	dHex Hex(5) HexNAc(3) NeuGc ---OR--- Hex(6) HexNAc(3) NeuAc	diagnostic	215.055			41.02	2	2.29	2.73	17.2167	0.694763
1872.65	dHex Hex(5) HexNAc(3) NeuGc ---OR--- Hex(6) HexNAc(3) NeuAc	diagnostic	392.223			44.31	5.3	1.33	3.07	3.62893	0.687578
1872.65	dHex Hex(5) HexNAc(3) NeuGc ---OR--- Hex(6) HexNAc(3) NeuAc	diagnostic	196.06			36.23	4.1	2.26	2.43	8.21199	0.660537
1872.65	dHex Hex(5) HexNAc(3) NeuGc ---OR--- Hex(6) HexNAc(3) NeuAc	diagnostic	595.303			35.93	3.5	1.29	4.23	3.13483	0.657021
1872.65	dHex Hex(5) HexNAc(3) NeuGc ---OR--- Hex(6) HexNAc(3) NeuAc	peptide	203.078		-1669.57	71.86	0	23.55	0	100	0.859281
1872.65	dHex Hex(5) HexNAc(3) NeuGc ---OR--- Hex(6) HexNAc(3) NeuAc	peptide	83.036		-1789.61	65.57	0	7.41	0	100	0.827844
1872.65	dHex Hex(5) HexNAc(3) NeuGc ---OR--- Hex(6) HexNAc(3) NeuAc	peptide	0.026		-1872.62	65.57	0	7.33	0	100	0.827844
1872.65	dHex Hex(5) HexNAc(3) NeuGc ---OR--- Hex(6) HexNAc(3) NeuAc	peptide	406.157		-1466.49	52.1	0	6.9	0	100	0.760479
1872.65	dHex Hex(5) HexNAc(3) NeuGc ---OR--- Hex(6) HexNAc(3) NeuAc	peptide	568.21		-1304.44	43.71	0	4.49	0	100	0.718563
1872.65	dHex Hex(5) HexNAc(3) NeuGc ---OR--- Hex(6) HexNAc(3) NeuAc	peptide	-17.027		-1889.68	35.33	0	5.84	0	100	0.676647
1872.65	dHex Hex(5) HexNAc(3) NeuGc ---OR--- Hex(6) HexNAc(3) NeuAc	peptide	730.265		-1142.38	31.44	0	3.19	0	100	0.657186
1872.65	dHex Hex(5) HexNAc(3) NeuGc ---OR--- Hex(6) HexNAc(3) NeuAc	peptide	45.9542		-1826.7	26.95	0	1.27	0	100	0.634731
1872.65	dHex Hex(5) HexNAc(3) NeuGc ---OR--- Hex(6) HexNAc(3) NeuAc	b	203.09	24.19	-1669.56	48.2	2.1	10.58	8.92	27.2023	0.730744
1872.65	dHex Hex(5) HexNAc(3) NeuGc ---OR--- Hex(6) HexNAc(3) NeuAc	y	203.088	16.01	-1669.56	48.2	1.9	10.84	8.86	31.039	0.731936
1216.42	N-linked glycan core	diagnostic	163.06			85.81	0.6	5.57	2.87	100	0.92683
1216.42	N-linked glycan core	diagnostic	145.05			64.01	0.2	6.67	0.38	100	0.819685
1216.42	N-linked glycan core	diagnostic	168.065			99.65	33.5	37.05	14.37	7.67048	0.965711
1216.42	N-linked glycan core	diagnostic	127.039			58.82	0.4	18.87	2.49	100	0.793287
1216.42	N-linked glycan core	diagnostic	204.087			100	46.5	57.11	15.11	8.13014	0.972924
1216.42	N-linked glycan core	diagnostic	144.067			99.65	29.1	8.27	4.83	5.8696	0.943971
1216.42	N-linked glycan core	diagnostic	366.139			99.31	22.2	9.16	6.73	6.08686	0.917869
1216.42	N-linked glycan core	diagnostic	126.055			100	54.2	25.75	7.94	5.98607	0.96208
1216.42	N-linked glycan core	diagnostic	138.055			100	53.2	92.18	28.39	6.10264	0.953929
1216.42	N-linked glycan core	diagnostic	243.026			42.91	1.5	45.55	3.58	100	0.709673
1216.42	N-linked glycan core	diagnostic	528.192			36.33	0.6	1.01	2.55	23.9713	0.678353
1216.42	N-linked glycan core	diagnostic	405.079			26.3	0	2.13	0	100	0.631488
1216.42	N-linked glycan core	diagnostic	392.223			35.64	5.2	1.86	3.03	4.21471	0.64781
1216.42	N-linked glycan core	diagnostic	232.081			33.91	6.2	1.25	2.05	3.32796	0.632678
1216.42	N-linked glycan core	peptide	203.078		-1013.35	37.37	0	54.27	0	100	0.686851
1216.42	N-linked glycan core	peptide	-79.9666		-1296.39	35.99	0.1	13.17	8.77	100	0.679441
1216.42	N-linked glycan core	peptide	123.113		-1093.31	33.56	0	37.62	0	100	0.66782
1216.42	N-linked glycan core	peptide	83.0512		-1133.37	31.49	0	14.78	0	100	0.657439
1216.42	N-linked glycan core	peptide	3.0708		-1213.35	29.07	0	11.77	0	100	0.645329
1216.42	N-linked glycan core	peptide	0.0326		-1216.39	26.99	0	15.33	0	100	0.634948
1216.42	N-linked glycan core	peptide	406.156		-810.267	25.61	0	10.08	0	100	0.628028
1216.42	N-linked glycan core	b	203.089	20.91	-1013.33	46.37	2.1	17.48	8.92	43.2368	0.722725
1581.56	Hex(6) HexNAc(3)	diagnostic	163.06			92.49	0.6	1.84	2.87	98.9314	0.958584
1581.56	Hex(6) HexNAc(3)	diagnostic	145.05			88.73	0.2	3.16	0.38	100	0.943509
1581.56	Hex(6) HexNAc(3)	diagnostic	243.026			86.99	1.5	29	3.58	100	0.933759
1581.56	Hex(6) HexNAc(3)	diagnostic	405.079			74.28	0	2.15	0	100	0.871387
1581.56	Hex(6) HexNAc(3)	diagnostic	144.066			99.71	29.1	12.25	4.83	8.69679	0.979449
1581.56	Hex(6) HexNAc(3)	diagnostic	204.087			100	46.5	57.22	15.11	8.14635	0.979691
1581.56	Hex(6) HexNAc(3)	diagnostic	168.065			99.71	33.5	34.23	14.37	7.09118	0.964175
1581.56	Hex(6) HexNAc(3)	diagnostic	138.055			100	53.2	98.51	28.39	6.52179	0.967435
1581.56	Hex(6) HexNAc(3)	diagnostic	366.139			99.71	22.2	9.37	6.73	6.25588	0.929977
1581.56	Hex(6) HexNAc(3)	diagnostic	528.192			60.98	0.6	0.85	2.55	33.9177	0.801283
1581.56	Hex(6) HexNAc(3)	diagnostic	126.055			97.98	54.2	22.46	7.94	5.11625	0.941647
1581.56	Hex(6) HexNAc(3)	diagnostic	110.032			39.6	0	0.67	0	100	0.697977
1581.56	Hex(6) HexNAc(3)	diagnostic	232.081			45.09	6.2	0.95	2.05	3.35098	0.684095
1581.56	Hex(6) HexNAc(3)	peptide	123.112		-1458.44	73.99	0	30.72	0	100	0.869942
1581.56	Hex(6) HexNAc(3)	peptide	-79.9624		-1661.52	71.1	0.1	9.98	8.77	100	0.854954
1581.56	Hex(6) HexNAc(3)	peptide	3.07		-1578.49	63.29	0	8.59	0	100	0.816474
1581.56	Hex(6) HexNAc(3)	peptide	326.19		-1255.37	47.11	0	8.16	0	100	0.735549
1581.56	Hex(6) HexNAc(3)	peptide	488.242		-1093.31	38.15	0	6.34	0	100	0.690751
1581.56	Hex(6) HexNAc(3)	peptide	-96.994		-1678.55	30.92	0	8.49	0	100	0.654624
1581.56	Hex(6) HexNAc(3)	peptide	650.291		-931.264	25.14	0	3.05	0	100	0.625723
1581.56	Hex(6) HexNAc(3)	b	123.124	21.8	-1458.43	38.73	0.2	11.67	3.64	100	0.692873
1581.56	Hex(6) HexNAc(3)	b	203.091	19.09	-1378.46	36.99	2	9.99	9.43	19.5963	0.674587
1581.56	Hex(6) HexNAc(3)	y	123.119	20.2	-1458.44	39.31	0.3	11.52	7.39	100	0.695147
1378.48	Hex(6) HexNAc(2)	diagnostic	163.06			92.15	0.6	12.67	2.87	100	0.96001
1378.48	Hex(6) HexNAc(2)	diagnostic	127.039			49.74	0.4	20.36	2.49	100	0.747628
1378.48	Hex(6) HexNAc(2)	diagnostic	168.065			99.48	33.5	33.55	14.37	6.93412	0.957191
1378.48	Hex(6) HexNAc(2)	diagnostic	144.066			98.95	29.1	8.29	4.83	5.84418	0.938173
1378.48	Hex(6) HexNAc(2)	diagnostic	204.087			100	46.5	56.77	15.11	8.08162	0.970518
1378.48	Hex(6) HexNAc(2)	diagnostic	366.139			98.43	22.2	7.86	6.73	5.17815	0.905031
1378.48	Hex(6) HexNAc(2)	diagnostic	126.055			100	54.2	23.9	7.94	5.55671	0.951827
1378.48	Hex(6) HexNAc(2)	diagnostic	138.055			99.48	53.2	91.64	28.39	6.03492	0.949144
1378.48	Hex(6) HexNAc(2)	diagnostic	145.05			35.6	0.2	14.16	0.38	100	0.677335
1378.48	Hex(6) HexNAc(2)	diagnostic	528.192			34.03	0.6	0.82	2.55	18.1632	0.666743
1378.48	Hex(6) HexNAc(2)	diagnostic	392.223			37.17	5.4	1.56	3.06	3.51312	0.653639
1378.48	Hex(6) HexNAc(2)	diagnostic	232.081			37.17	6.2	1.17	2.05	3.42032	0.647827
1378.48	Hex(6) HexNAc(2)	peptide	203.078		-1175.4	71.2	0	57.28	0	100	0.856021
1378.48	Hex(6) HexNAc(2)	peptide	-0.001		-1378.48	69.11	0	16.52	0	100	0.84555
1378.48	Hex(6) HexNAc(2)	peptide	83.036		-1295.44	59.69	0	16.99	0	100	0.798429
1378.48	Hex(6) HexNAc(2)	peptide	406.159		-972.317	48.69	0	12.75	0	100	0.743455
1378.48	Hex(6) HexNAc(2)	peptide	568.215		-810.26	39.79	0	7.57	0	100	0.698953
1378.48	Hex(6) HexNAc(2)	peptide	45.9534		-1332.52	36.13	0	4.21	0	100	0.680628
1378.48	Hex(6) HexNAc(2)	peptide	-26.0846		-1404.56	30.37	0	1.33	0	100	0.651832
1378.48	Hex(6) HexNAc(2)	peptide	-17.026		-1395.5	28.27	0	12.23	0	100	0.641361
1378.48	Hex(6) HexNAc(2)	peptide	-74.0876		-1452.56	27.23	0	1.94	0	100	0.636126
1378.48	Hex(6) HexNAc(2)	b	203.092	25.57	-1175.38	56.02	2	18.23	9.43	54.1529	0.772089
1378.48	Hex(6) HexNAc(2)	y	203.085	14.81	-1175.39	57.07	1.9	19.27	8.63	67.0766	0.77845
2076.76	Unannotated mass-shift 2076.7606	diagnostic	366.139			100	22.2	22.67	6.73	15.172	0.990881
2076.76	Unannotated mass-shift 2076.7606	diagnostic	528.192			82.34	0.6	0.99	2.55	52.9711	0.908201
2076.76	Unannotated mass-shift 2076.7606	diagnostic	172.06			85.21	1.8	0.66	1.82	17.2692	0.913002
2076.76	Unannotated mass-shift 2076.7606	diagnostic	232.081			97.13	6.2	1.56	2.05	11.8682	0.942558
2076.76	Unannotated mass-shift 2076.7606	diagnostic	168.065			100	33.5	41.99	14.37	8.72295	0.988611
2076.76	Unannotated mass-shift 2076.7606	diagnostic	166.05			84.55	2.2	0.84	1.34	24.0772	0.906046
2076.76	Unannotated mass-shift 2076.7606	diagnostic	292.102			100	15.7	5.75	4.14	8.84561	0.958393
2076.76	Unannotated mass-shift 2076.7606	diagnostic	110.06			75.28	0.5	0.35	0.95	56.016	0.872466
2076.76	Unannotated mass-shift 2076.7606	diagnostic	204.087			100	46.5	56.57	15.11	8.0534	0.981949
2076.76	Unannotated mass-shift 2076.7606	diagnostic	138.055			100	53.2	99.96	28.39	6.6177	0.970287
2076.76	Unannotated mass-shift 2076.7606	diagnostic	163.06			73.29	0.6	0.51	2.87	21.7005	0.861823
2076.76	Unannotated mass-shift 2076.7606	diagnostic	184.06			73.07	0.9	0.51	0.88	47.2611	0.859104
2076.76	Unannotated mass-shift 2076.7606	diagnostic	197.044			99.78	16.9	4.39	4.06	6.38201	0.926606
2076.76	Unannotated mass-shift 2076.7606	diagnostic	274.092			100	34.5	22.48	10.23	6.36755	0.950658
2076.76	Unannotated mass-shift 2076.7606	diagnostic	182.045			70.86	1.1	0.46	1.1	26.946	0.845876
2076.76	Unannotated mass-shift 2076.7606	diagnostic	167.034			99.34	18.9	5.12	4.33	6.21917	0.926149
2076.76	Unannotated mass-shift 2076.7606	diagnostic	144.067			99.56	29.1	6.9	4.83	4.89175	0.915923
2076.76	Unannotated mass-shift 2076.7606	diagnostic	657.234			55.85	0.1	0.64	3.01	100	0.77847
2076.76	Unannotated mass-shift 2076.7606	diagnostic	126.055			99.34	54.2	17.18	7.94	3.96914	0.913742
2076.76	Unannotated mass-shift 2076.7606	diagnostic	122.06			48.79	0.4	0.28	0.56	60.6948	0.741124
2076.76	Unannotated mass-shift 2076.7606	diagnostic	145.05			45.7	0.2	0.49	0.38	100	0.727587
2076.76	Unannotated mass-shift 2076.7606	diagnostic	246.097			44.81	0.2	0.31	1.14	61.7837	0.722843
2076.76	Unannotated mass-shift 2076.7606	diagnostic	173.044			43.93	0	0.29	0	100	0.719647
2076.76	Unannotated mass-shift 2076.7606	diagnostic	215.055			50.33	2	1.79	2.73	16.5045	0.740097
2076.76	Unannotated mass-shift 2076.7606	diagnostic	392.222			55.41	5.2	1.03	3.03	3.63168	0.740865
2076.76	Unannotated mass-shift 2076.7606	diagnostic	214.071			45.92	3.1	1.77	2.59	10.1428	0.712189
2076.76	Unannotated mass-shift 2076.7606	diagnostic	436.144			36.42	0.2	0.37	5.69	11.7157	0.680757
2076.76	Unannotated mass-shift 2076.7606	diagnostic	196.06			34.66	4.1	1.54	2.43	5.37135	0.6496
2076.76	Unannotated mass-shift 2076.7606	diagnostic	123.044			32.67	0.3	0.42	1.07	42.8381	0.661595
2076.76	Unannotated mass-shift 2076.7606	diagnostic	521.265			27.15	1.6	0.7	2.55	4.68837	0.62621
2076.76	Unannotated mass-shift 2076.7606	diagnostic	154.05			26.05	0.9	0.52	1.27	11.9368	0.624774
2076.76	Unannotated mass-shift 2076.7606	peptide	203.077		-1873.68	69.76	0	11.92	0	100	0.848786
2076.76	Unannotated mass-shift 2076.7606	peptide	-0.0016		-2076.76	61.59	0	3.54	0	100	0.807947
2076.76	Unannotated mass-shift 2076.7606	peptide	83.0364		-1993.72	61.37	0	3.9	0	100	0.806843
2076.76	Unannotated mass-shift 2076.7606	peptide	406.159		-1670.6	52.54	0	3.5	0	100	0.762693
2076.76	Unannotated mass-shift 2076.7606	peptide	568.209		-1508.55	40.4	0	2.44	0	100	0.701987
2076.76	Unannotated mass-shift 2076.7606	peptide	-17.0034		-2093.76	34.22	0	2.86	0	100	0.671082
2076.76	Unannotated mass-shift 2076.7606	peptide	730.261		-1346.5	33.77	0	1.97	0	100	0.668874
2076.76	Unannotated mass-shift 2076.7606	b	203.09	18.76	-1873.67	31.79	2.1	4.97	8.92	8.42432	0.64733
2076.76	Unannotated mass-shift 2076.7606	y	203.092	14.85	-1873.67	31.57	2	4.9	9.43	8.19723	0.646547
892.317	Hex3HexNAc2	diagnostic	145.05			78.57	0.2	2.75	0.38	100	0.892579
892.317	Hex3HexNAc2	diagnostic	163.062			77.86	0.6	1.71	2.87	77.3066	0.885593
892.317	Hex3HexNAc2	diagnostic	110.06			40	0.5	0.44	0.95	37.0311	0.696936
892.317	Hex3HexNAc2	diagnostic	144.066			98.57	29.1	8.13	4.83	5.70521	0.932186
892.317	Hex3HexNAc2	diagnostic	168.065			97.86	33.5	30.72	14.37	6.24592	0.936346
892.317	Hex3HexNAc2	diagnostic	138.055			100	53.2	93.85	28.39	6.213	0.95595
892.317	Hex3HexNAc2	diagnostic	366.139			97.86	22.2	7.4	6.73	4.84979	0.886793
892.317	Hex3HexNAc2	diagnostic	204.087			100	46.5	40.34	15.11	5.74265	0.939429
892.317	Hex3HexNAc2	diagnostic	126.055			98.57	54.2	20.64	7.94	4.73103	0.925007
892.317	Hex3HexNAc2	diagnostic	232.081			55	6.2	1.34	2.05	5.79786	0.7344
892.317	Hex3HexNAc2	diagnostic	166.05			32.86	2.2	0.79	1.34	8.83399	0.650943
892.317	Hex3HexNAc2	diagnostic	197.044			75	16.9	2.89	4.06	3.16493	0.771254
892.317	Hex3HexNAc2	diagnostic	167.034			78.57	18.9	3.2	4.33	3.07862	0.779914
892.317	Hex3HexNAc2	diagnostic	184.06			25	0.9	0.51	0.88	16.1236	0.619911
892.317	Hex3HexNAc2	diagnostic	172.06			29.29	1.8	0.58	1.82	5.16739	0.635864
892.317	Hex3HexNAc2	diagnostic	292.102			66.43	15.7	3.22	4.14	3.29212	0.742025
892.317	Hex3HexNAc2	diagnostic	214.071			28.57	3.1	1.35	2.59	4.79467	0.624886
892.317	Hex3HexNAc2	peptide	203.078		-689.238	51.43	0	39.87	0	100	0.757143
892.317	Hex3HexNAc2	peptide	-0.001		-892.318	51.43	0	12.28	0	100	0.757143
892.317	Hex3HexNAc2	peptide	83.0358		-809.281	47.14	0	12.82	0	100	0.735714
892.317	Hex3HexNAc2	peptide	406.158		-486.159	28.57	0	9.28	0	100	0.642857
892.317	Hex3HexNAc2	peptide	44.954		-847.363	25.71	0	1.95	0	100	0.628571
892.317	Hex3HexNAc2	b	203.09	18.85	-689.227	40.71	2.1	8.48	8.92	18.417	0.692782
892.317	Hex3HexNAc2	y	203.08	16.32	-689.236	42.14	1.6	9.03	8.41	28.2658	0.702936
2716.97	First isotopic peak + Unannotated mass-shift 2715.9630	diagnostic	138.055			100	53.2	99.99	28.39	6.61948	0.970466
2716.97	First isotopic peak + Unannotated mass-shift 2715.9630	diagnostic	366.139			100	22.2	21.5	6.73	14.3875	0.99106
2716.97	First isotopic peak + Unannotated mass-shift 2715.9630	diagnostic	168.065			100	33.5	41.4	14.37	8.60158	0.988114
2716.97	First isotopic peak + Unannotated mass-shift 2715.9630	diagnostic	172.06			93.27	1.8	0.84	1.82	23.9185	0.954529
2716.97	First isotopic peak + Unannotated mass-shift 2715.9630	diagnostic	292.102			99.7	15.7	7.12	4.14	10.9153	0.972503
2716.97	First isotopic peak + Unannotated mass-shift 2715.9630	diagnostic	232.081			98.89	6.2	1.95	2.05	15.165	0.961921
2716.97	First isotopic peak + Unannotated mass-shift 2715.9630	diagnostic	204.087			100	46.5	53.03	15.11	7.55013	0.976238
2716.97	First isotopic peak + Unannotated mass-shift 2715.9630	diagnostic	110.06			87.54	0.5	0.43	0.95	80.4608	0.933869
2716.97	First isotopic peak + Unannotated mass-shift 2715.9630	diagnostic	274.092			100	34.5	27.33	10.23	7.74212	0.969134
2716.97	First isotopic peak + Unannotated mass-shift 2715.9630	diagnostic	184.06			87.74	0.9	0.62	0.88	68.8233	0.932698
2716.97	First isotopic peak + Unannotated mass-shift 2715.9630	diagnostic	166.05			89.75	2.2	1.04	1.34	31.73	0.934167
2716.97	First isotopic peak + Unannotated mass-shift 2715.9630	diagnostic	182.045			85.63	1.1	0.57	1.1	40.692	0.919695
2716.97	First isotopic peak + Unannotated mass-shift 2715.9630	diagnostic	167.036			99.7	18.9	6.21	4.33	7.57754	0.947762
2716.97	First isotopic peak + Unannotated mass-shift 2715.9630	diagnostic	197.044			99.4	16.9	5.33	4.06	7.72625	0.943954
2716.97	First isotopic peak + Unannotated mass-shift 2715.9630	diagnostic	528.192			83.32	0.6	0.73	2.55	39.4278	0.912394
2716.97	First isotopic peak + Unannotated mass-shift 2715.9630	diagnostic	144.067			99.8	29.1	6.78	4.83	4.81862	0.915669
2716.97	First isotopic peak + Unannotated mass-shift 2715.9630	diagnostic	126.055			99.5	54.2	16.19	7.94	3.74533	0.906624
2716.97	First isotopic peak + Unannotated mass-shift 2715.9630	diagnostic	122.06			70.35	0.4	0.3	0.56	94.0168	0.848683
2716.97	First isotopic peak + Unannotated mass-shift 2715.9630	diagnostic	657.234			69.05	0.1	0.67	3.01	100	0.844384
2716.97	First isotopic peak + Unannotated mass-shift 2715.9630	diagnostic	145.049			56.28	0.2	0.45	0.38	100	0.780264
2716.97	First isotopic peak + Unannotated mass-shift 2715.9630	diagnostic	436.144			55.68	0.2	0.55	5.69	26.9834	0.776852
2716.97	First isotopic peak + Unannotated mass-shift 2715.9630	diagnostic	112.039			55.28	0.1	0.27	0.68	100	0.775611
2716.97	First isotopic peak + Unannotated mass-shift 2715.9630	diagnostic	152.071			52.46	0.3	0.28	1.63	30.6368	0.760136
2716.97	First isotopic peak + Unannotated mass-shift 2715.9630	diagnostic	163.06			48.44	0.6	0.5	2.87	14.0965	0.737958
2716.97	First isotopic peak + Unannotated mass-shift 2715.9630	diagnostic	208.06			47.04	0.3	0.36	1.15	49.1857	0.732976
2716.97	First isotopic peak + Unannotated mass-shift 2715.9630	diagnostic	246.097			42.81	0.2	0.27	1.14	50.1641	0.712796
2716.97	First isotopic peak + Unannotated mass-shift 2715.9630	diagnostic	123.046			41.31	0.3	0.51	1.07	65.4042	0.70477
2716.97	First isotopic peak + Unannotated mass-shift 2715.9630	diagnostic	226.071			41.41	0.4	0.28	0.76	38.1	0.704237
2716.97	First isotopic peak + Unannotated mass-shift 2715.9630	diagnostic	215.055			42.71	2	2.2	2.73	17.2684	0.703161
2716.97	First isotopic peak + Unannotated mass-shift 2715.9630	diagnostic	214.071			43.82	3.1	2.18	2.59	11.9209	0.704115
2716.97	First isotopic peak + Unannotated mass-shift 2715.9630	diagnostic	454.155			39.8	0.8	0.34	2.84	6.03594	0.693427
2716.97	First isotopic peak + Unannotated mass-shift 2715.9630	diagnostic	154.05			28.14	0.9	0.69	1.27	16.8674	0.635328
2716.97	First isotopic peak + Unannotated mass-shift 2715.9630	diagnostic	196.06			32.46	4.1	1.98	2.43	6.47544	0.64073
2716.97	First isotopic peak + Unannotated mass-shift 2715.9630	peptide	203.078		-2513.89	83.42	0	10.43	0	100	0.917085
2716.97	First isotopic peak + Unannotated mass-shift 2715.9630	peptide	-0.0024		-2716.97	75.78	0	3.16	0	100	0.878894
2716.97	First isotopic peak + Unannotated mass-shift 2715.9630	peptide	83.0358		-2633.93	72.26	0	3.94	0	100	0.861307
2716.97	First isotopic peak + Unannotated mass-shift 2715.9630	peptide	406.159		-2310.81	65.43	0	3.25	0	100	0.827136
2716.97	First isotopic peak + Unannotated mass-shift 2715.9630	peptide	568.224		-2148.74	59.1	0	2.56	0	100	0.795477
2716.97	First isotopic peak + Unannotated mass-shift 2715.9630	peptide	730.261		-1986.71	46.93	0	1.72	0	100	0.734673
2716.97	First isotopic peak + Unannotated mass-shift 2715.9630	peptide	-17.0276		-2733.99	38.39	0	2.22	0	100	0.69196
2716.97	First isotopic peak + Unannotated mass-shift 2715.9630	peptide	349.137		-2367.83	35.28	0	1.89	0	100	0.676382
2716.97	First isotopic peak + Unannotated mass-shift 2715.9630	b	203.069	23.53	-2513.9	37.79	0.6	3.43	9.25	23.3601	0.685316
2716.97	First isotopic peak + Unannotated mass-shift 2715.9630	y	203.09	13.85	-2513.88	37.79	2.1	3.38	8.92	6.80717	0.676445
1915.68	Second isotopic peak + Hex(5) HexNAc(4) NeuAc	diagnostic	138.055			100	53.2	99.82	28.39	6.60802	0.969984
1915.68	Second isotopic peak + Hex(5) HexNAc(4) NeuAc	diagnostic	366.139			100	22.2	16.94	6.73	11.3352	0.976888
1915.68	Second isotopic peak + Hex(5) HexNAc(4) NeuAc	diagnostic	168.065			99.87	33.5	38.79	14.37	8.04876	0.980685
1915.68	Second isotopic peak + Hex(5) HexNAc(4) NeuAc	diagnostic	232.081			96.91	6.2	1.34	2.05	10.1727	0.936732
1915.68	Second isotopic peak + Hex(5) HexNAc(4) NeuAc	diagnostic	172.06			85.05	1.8	0.62	1.82	16.1381	0.911948
1915.68	Second isotopic peak + Hex(5) HexNAc(4) NeuAc	diagnostic	204.087			100	46.5	47.98	15.11	6.83028	0.96342
1915.68	Second isotopic peak + Hex(5) HexNAc(4) NeuAc	diagnostic	110.06			78.48	0.5	0.37	0.95	62.1794	0.888512
1915.68	Second isotopic peak + Hex(5) HexNAc(4) NeuAc	diagnostic	292.102			99.61	15.7	4.3	4.14	6.58354	0.929285
1915.68	Second isotopic peak + Hex(5) HexNAc(4) NeuAc	diagnostic	166.05			81.83	2.2	0.75	1.34	20.965	0.891769
1915.68	Second isotopic peak + Hex(5) HexNAc(4) NeuAc	diagnostic	167.034			99.48	18.9	4.26	4.33	5.1845	0.909963
1915.68	Second isotopic peak + Hex(5) HexNAc(4) NeuAc	diagnostic	197.044			99.1	16.9	3.68	4.06	5.31672	0.907699
1915.68	Second isotopic peak + Hex(5) HexNAc(4) NeuAc	diagnostic	274.092			100	34.5	16.74	10.23	4.74225	0.918807
1915.68	Second isotopic peak + Hex(5) HexNAc(4) NeuAc	diagnostic	144.067			99.74	29.1	6.74	4.83	4.78619	0.913735
1915.68	Second isotopic peak + Hex(5) HexNAc(4) NeuAc	diagnostic	184.06			71.91	0.9	0.47	0.88	42.6876	0.853153
1915.68	Second isotopic peak + Hex(5) HexNAc(4) NeuAc	diagnostic	528.192			70.1	0.6	0.61	2.55	28.0332	0.84629
1915.68	Second isotopic peak + Hex(5) HexNAc(4) NeuAc	diagnostic	126.055			99.61	54.2	17.15	7.94	3.97126	0.91528
1915.68	Second isotopic peak + Hex(5) HexNAc(4) NeuAc	diagnostic	182.045			66.88	1.1	0.44	1.1	24.508	0.826097
1915.68	Second isotopic peak + Hex(5) HexNAc(4) NeuAc	diagnostic	163.06			60.95	0.6	0.39	2.87	13.8617	0.80029
1915.68	Second isotopic peak + Hex(5) HexNAc(4) NeuAc	diagnostic	145.05			59.92	0.2	0.47	0.38	100	0.798759
1915.68	Second isotopic peak + Hex(5) HexNAc(4) NeuAc	diagnostic	122.06			55.54	0.4	0.29	0.56	71.7574	0.774848
1915.68	Second isotopic peak + Hex(5) HexNAc(4) NeuAc	diagnostic	173.044			50.9	0	0.32	0	100	0.75451
1915.68	Second isotopic peak + Hex(5) HexNAc(4) NeuAc	diagnostic	246.097			44.59	0.2	0.28	1.14	54.18	0.721684
1915.68	Second isotopic peak + Hex(5) HexNAc(4) NeuAc	diagnostic	214.071			47.55	3.1	1.51	2.59	8.92971	0.718749
1915.68	Second isotopic peak + Hex(5) HexNAc(4) NeuAc	diagnostic	123.044			34.92	0.3	0.39	1.07	42.3953	0.672807
1915.68	Second isotopic peak + Hex(5) HexNAc(4) NeuAc	diagnostic	215.055			36.98	2	1.48	2.73	10.0541	0.673236
1915.68	Second isotopic peak + Hex(5) HexNAc(4) NeuAc	diagnostic	657.235			29.64	0.1	0.6	3.01	59.28	0.647549
1915.68	Second isotopic peak + Hex(5) HexNAc(4) NeuAc	diagnostic	196.06			34.54	4.1	1.36	2.43	4.71071	0.648213
1915.68	Second isotopic peak + Hex(5) HexNAc(4) NeuAc	peptide	203.087		-1712.59	66.88	0	5.8	0	100	0.834407
1915.68	Second isotopic peak + Hex(5) HexNAc(4) NeuAc	peptide	-0.0002		-1915.68	57.6	0	2.41	0	100	0.788015
1915.68	Second isotopic peak + Hex(5) HexNAc(4) NeuAc	peptide	83.037		-1832.64	55.03	0	2.94	0	100	0.775129
1915.68	Second isotopic peak + Hex(5) HexNAc(4) NeuAc	peptide	-17.0284		-1932.71	41.88	0	2	0	100	0.709407
1915.68	Second isotopic peak + Hex(5) HexNAc(4) NeuAc	peptide	406.158		-1509.52	39.82	0	1.68	0	100	0.699098
1915.68	Second isotopic peak + Hex(5) HexNAc(4) NeuAc	peptide	568.212		-1347.47	27.32	0	1.25	0	100	0.636598
1915.68	Second isotopic peak + Hex(5) HexNAc(4) NeuAc	b	203.096	15.59	-1712.59	32.09	1.9	4	12.95	5.21863	0.64936
1915.68	Second isotopic peak + Hex(5) HexNAc(4) NeuAc	y	203.094	15.4	-1712.59	33.38	1.8	4.14	10.09	7.60303	0.656325
2278.81	Unannotated mass-shift 2278.8082	diagnostic	110.06			85.8	0.5	0.34	0.95	61.7916	0.92488
2278.81	Unannotated mass-shift 2278.8082	diagnostic	172.06			89.2	1.8	0.54	1.82	14.5848	0.931796
2278.81	Unannotated mass-shift 2278.8082	diagnostic	166.05			86.42	2.2	0.67	1.34	19.5219	0.913778
2278.81	Unannotated mass-shift 2278.8082	diagnostic	528.192			79.32	0.6	0.59	2.55	30.7381	0.892188
2278.81	Unannotated mass-shift 2278.8082	diagnostic	232.081			99.07	6.2	1.23	2.05	9.59665	0.945941
2278.81	Unannotated mass-shift 2278.8082	diagnostic	184.06			77.47	0.9	0.4	0.88	38.8777	0.880474
2278.81	Unannotated mass-shift 2278.8082	diagnostic	366.139			100	22.2	18.32	6.73	12.2591	0.981139
2278.81	Unannotated mass-shift 2278.8082	diagnostic	182.045			74.69	1.1	0.38	1.1	23.3968	0.864667
2278.81	Unannotated mass-shift 2278.8082	diagnostic	168.065			99.38	33.5	39.56	14.37	8.16748	0.980228
2278.81	Unannotated mass-shift 2278.8082	diagnostic	122.06			63.89	0.4	0.24	0.56	67.2585	0.816299
2278.81	Unannotated mass-shift 2278.8082	diagnostic	292.102			99.69	15.7	4.19	4.14	6.42818	0.925063
2278.81	Unannotated mass-shift 2278.8082	diagnostic	138.055			100	53.2	99.92	28.39	6.61486	0.970102
2278.81	Unannotated mass-shift 2278.8082	diagnostic	145.05			58.33	0.2	0.38	0.38	100	0.790417
2278.81	Unannotated mass-shift 2278.8082	diagnostic	204.087			100	46.5	45.96	15.11	6.54339	0.955015
2278.81	Unannotated mass-shift 2278.8082	diagnostic	197.044			100	16.9	3.3	4.06	4.80607	0.901642
2278.81	Unannotated mass-shift 2278.8082	diagnostic	173.044			53.4	0	0.23	0	100	0.766975
2278.81	Unannotated mass-shift 2278.8082	diagnostic	167.034			99.69	18.9	3.85	4.33	4.68843	0.899023
2278.81	Unannotated mass-shift 2278.8082	diagnostic	163.062			54.01	0.6	0.32	2.87	10.0105	0.765642
2278.81	Unannotated mass-shift 2278.8082	diagnostic	144.066			100	29.1	6.56	4.83	4.67238	0.905531
2278.81	Unannotated mass-shift 2278.8082	diagnostic	246.097			50.62	0.2	0.23	1.14	50.0292	0.751694
2278.81	Unannotated mass-shift 2278.8082	diagnostic	274.092			100	34.5	15.82	10.23	4.48095	0.908941
2278.81	Unannotated mass-shift 2278.8082	diagnostic	126.055			99.07	54.2	16.1	7.94	3.7081	0.895358
2278.81	Unannotated mass-shift 2278.8082	diagnostic	657.234			38.27	0.1	0.57	3.01	72.9852	0.690667
2278.81	Unannotated mass-shift 2278.8082	diagnostic	123.044			38.27	0.3	0.35	1.07	41.1663	0.689475
2278.81	Unannotated mass-shift 2278.8082	diagnostic	214.071			44.44	3.1	1.37	2.59	7.59567	0.702738
2278.81	Unannotated mass-shift 2278.8082	diagnostic	436.145			32.72	0.2	0.36	5.69	10.3558	0.662253
2278.81	Unannotated mass-shift 2278.8082	diagnostic	215.055			35.49	2	1.43	2.73	9.28789	0.665698
2278.81	Unannotated mass-shift 2278.8082	diagnostic	196.06			37.96	4.1	1.25	2.43	4.7855	0.664517
2278.81	Unannotated mass-shift 2278.8082	peptide	203.078		-2075.73	70.68	0	9.91	0	100	0.853395
2278.81	Unannotated mass-shift 2278.8082	peptide	83.0366		-2195.77	67.28	0	3.99	0	100	0.83642
2278.81	Unannotated mass-shift 2278.8082	peptide	-0.0012		-2278.81	67.28	0	2.88	0	100	0.83642
2278.81	Unannotated mass-shift 2278.8082	peptide	406.156		-1872.65	61.73	0	2.62	0	100	0.808642
2278.81	Unannotated mass-shift 2278.8082	peptide	568.21		-1710.6	54.63	0	2.01	0	100	0.773148
2278.81	Unannotated mass-shift 2278.8082	peptide	730.263		-1548.55	43.21	0	1.53	0	100	0.716049
2278.81	Unannotated mass-shift 2278.8082	peptide	-17.0444		-2295.85	40.43	0	2.43	0	100	0.70216
2278.81	Unannotated mass-shift 2278.8082	b	203.094	19.7	-2075.71	40.43	1.7	2.99	10.59	6.70513	0.691421
2278.81	Unannotated mass-shift 2278.8082	y	203.09	13.2	-2075.72	42.59	2.1	3.11	8.92	7.06817	0.700028
1606.59	dHex Hex(4) HexNAc(4) ---OR--- Hex(4) HexNAc(4) Pent Me	diagnostic	145.05			74.23	0.2	0.57	0.38	100	0.870299
1606.59	dHex Hex(4) HexNAc(4) ---OR--- Hex(4) HexNAc(4) Pent Me	diagnostic	173.044			59.79	0	0.4	0	100	0.798969
1606.59	dHex Hex(4) HexNAc(4) ---OR--- Hex(4) HexNAc(4) Pent Me	diagnostic	110.06			56.7	0.5	0.29	0.95	34.8328	0.779845
1606.59	dHex Hex(4) HexNAc(4) ---OR--- Hex(4) HexNAc(4) Pent Me	diagnostic	163.06			46.39	0.6	0.44	2.87	11.8481	0.727866
1606.59	dHex Hex(4) HexNAc(4) ---OR--- Hex(4) HexNAc(4) Pent Me	diagnostic	528.193			41.24	0.6	0.57	2.55	15.33	0.702392
1606.59	dHex Hex(4) HexNAc(4) ---OR--- Hex(4) HexNAc(4) Pent Me	diagnostic	366.139			100	22.2	10.77	6.73	7.2096	0.929144
1606.59	dHex Hex(4) HexNAc(4) ---OR--- Hex(4) HexNAc(4) Pent Me	diagnostic	144.065			100	29.1	8.66	4.83	6.16968	0.953876
1606.59	dHex Hex(4) HexNAc(4) ---OR--- Hex(4) HexNAc(4) Pent Me	diagnostic	168.065			100	33.5	33.9	14.37	7.04363	0.960835
1606.59	dHex Hex(4) HexNAc(4) ---OR--- Hex(4) HexNAc(4) Pent Me	diagnostic	138.055			100	53.2	99.19	28.39	6.56653	0.968758
1606.59	dHex Hex(4) HexNAc(4) ---OR--- Hex(4) HexNAc(4) Pent Me	diagnostic	204.086			100	46.5	44.94	15.11	6.39778	0.953155
1606.59	dHex Hex(4) HexNAc(4) ---OR--- Hex(4) HexNAc(4) Pent Me	diagnostic	126.055			100	54.2	24.2	7.94	5.62705	0.955371
1606.59	dHex Hex(4) HexNAc(4) ---OR--- Hex(4) HexNAc(4) Pent Me	diagnostic	172.06			31.96	1.8	0.53	1.82	5.21629	0.648897
1606.59	dHex Hex(4) HexNAc(4) ---OR--- Hex(4) HexNAc(4) Pent Me	diagnostic	166.05			32.99	2.2	0.69	1.34	7.71996	0.651433
1606.59	dHex Hex(4) HexNAc(4) ---OR--- Hex(4) HexNAc(4) Pent Me	diagnostic	392.223			39.18	5.3	1.79	3.07	4.29981	0.663067
1606.59	dHex Hex(4) HexNAc(4) ---OR--- Hex(4) HexNAc(4) Pent Me	diagnostic	232.081			39.18	6.2	1.19	2.05	3.67543	0.658247
1606.59	dHex Hex(4) HexNAc(4) ---OR--- Hex(4) HexNAc(4) Pent Me	peptide	203.078		-1403.51	69.07	0	11.38	0	100	0.845361
1606.59	dHex Hex(4) HexNAc(4) ---OR--- Hex(4) HexNAc(4) Pent Me	peptide	0.005		-1606.58	64.95	0	4.17	0	100	0.824742
1606.59	dHex Hex(4) HexNAc(4) ---OR--- Hex(4) HexNAc(4) Pent Me	peptide	83.0352		-1523.55	62.89	0	8.77	0	100	0.814433
1606.59	dHex Hex(4) HexNAc(4) ---OR--- Hex(4) HexNAc(4) Pent Me	peptide	406.156		-1200.43	59.79	0	3.25	0	100	0.798969
1606.59	dHex Hex(4) HexNAc(4) ---OR--- Hex(4) HexNAc(4) Pent Me	peptide	568.206		-1038.38	57.73	0	2.16	0	100	0.78866
1606.59	dHex Hex(4) HexNAc(4) ---OR--- Hex(4) HexNAc(4) Pent Me	peptide	349.134		-1257.45	50.52	0	4.18	0	100	0.752577
1606.59	dHex Hex(4) HexNAc(4) ---OR--- Hex(4) HexNAc(4) Pent Me	peptide	-17.0276		-1623.61	47.42	0	3.59	0	100	0.737113
1606.59	dHex Hex(4) HexNAc(4) ---OR--- Hex(4) HexNAc(4) Pent Me	peptide	730.267		-876.319	43.3	0	2.12	0	100	0.716495
1606.59	dHex Hex(4) HexNAc(4) ---OR--- Hex(4) HexNAc(4) Pent Me	b	101.054	14.25	-1505.53	29.9	1	10.53	8.66	36.3269	0.644814
1606.59	dHex Hex(4) HexNAc(4) ---OR--- Hex(4) HexNAc(4) Pent Me	b	203.089	20.6	-1403.5	36.08	2.1	4.32	8.92	8.31185	0.668474
3008.06	First isotopic peak + Unannotated mass-shift 3007.0582	diagnostic	138.055			100	53.2	99.87	28.39	6.61191	0.970268
3008.06	First isotopic peak + Unannotated mass-shift 3007.0582	diagnostic	274.092			100	34.5	42.35	10.23	11.9964	0.991945
3008.06	First isotopic peak + Unannotated mass-shift 3007.0582	diagnostic	110.06			93.3	0.5	0.57	0.95	100	0.963205
3008.06	First isotopic peak + Unannotated mass-shift 3007.0582	diagnostic	184.06			95.6	0.9	0.92	0.88	100	0.973693
3008.06	First isotopic peak + Unannotated mass-shift 3007.0582	diagnostic	366.139			100	22.2	23.82	6.73	15.9443	0.994193
3008.06	First isotopic peak + Unannotated mass-shift 3007.0582	diagnostic	166.05			94.6	2.2	1.52	1.34	48.9026	0.964095
3008.06	First isotopic peak + Unannotated mass-shift 3007.0582	diagnostic	172.062			97.1	1.8	1.25	1.82	36.9885	0.977632
3008.06	First isotopic peak + Unannotated mass-shift 3007.0582	diagnostic	292.102			100	15.7	11.23	4.14	17.256	0.992653
3008.06	First isotopic peak + Unannotated mass-shift 3007.0582	diagnostic	167.036			100	18.9	9.22	4.33	11.2743	0.98018
3008.06	First isotopic peak + Unannotated mass-shift 3007.0582	diagnostic	232.081			100	6.2	2.88	2.05	22.6239	0.986623
3008.06	First isotopic peak + Unannotated mass-shift 3007.0582	diagnostic	168.065			100	33.5	43.52	14.37	9.04205	0.991429
3008.06	First isotopic peak + Unannotated mass-shift 3007.0582	diagnostic	197.044			100	16.9	7.89	4.06	11.4975	0.97813
3008.06	First isotopic peak + Unannotated mass-shift 3007.0582	diagnostic	204.087			100	46.5	60.72	15.11	8.6443	0.987466
3008.06	First isotopic peak + Unannotated mass-shift 3007.0582	diagnostic	528.192			87.1	0.6	0.82	2.55	46.4193	0.931483
3008.06	First isotopic peak + Unannotated mass-shift 3007.0582	diagnostic	657.234			85.4	0.1	1.04	3.01	100	0.926087
3008.06	First isotopic peak + Unannotated mass-shift 3007.0582	diagnostic	122.06			83.3	0.4	0.43	0.56	100	0.913861
3008.06	First isotopic peak + Unannotated mass-shift 3007.0582	diagnostic	144.067			99.6	29.1	7.19	4.83	5.10049	0.924709
3008.06	First isotopic peak + Unannotated mass-shift 3007.0582	diagnostic	112.039			72.6	0.1	0.39	0.68	100	0.862182
3008.06	First isotopic peak + Unannotated mass-shift 3007.0582	diagnostic	126.055			99.3	54.2	17.04	7.94	3.93528	0.913761
3008.06	First isotopic peak + Unannotated mass-shift 3007.0582	diagnostic	152.071			70.3	0.3	0.4	1.63	57.855	0.849305
3008.06	First isotopic peak + Unannotated mass-shift 3007.0582	diagnostic	436.145			66.3	0.2	0.81	5.69	47.4067	0.829929
3008.06	First isotopic peak + Unannotated mass-shift 3007.0582	diagnostic	226.071			62.9	0.4	0.4	0.76	83.5967	0.811453
3008.06	First isotopic peak + Unannotated mass-shift 3007.0582	diagnostic	208.06			61.3	0.3	0.52	1.15	93.1026	0.804147
3008.06	First isotopic peak + Unannotated mass-shift 3007.0582	diagnostic	454.155			60.7	0.8	0.52	2.84	13.9942	0.797215
3008.06	First isotopic peak + Unannotated mass-shift 3007.0582	diagnostic	145.05			54.6	0.2	0.37	0.38	100	0.771916
3008.06	First isotopic peak + Unannotated mass-shift 3007.0582	diagnostic	123.044			48.9	0.3	0.76	1.07	100	0.742872
3008.06	First isotopic peak + Unannotated mass-shift 3007.0582	diagnostic	163.06			46.2	0.6	0.35	2.87	9.40076	0.72681
3008.06	First isotopic peak + Unannotated mass-shift 3007.0582	diagnostic	246.097			43.5	0.2	0.29	1.14	54.835	0.716255
3008.06	First isotopic peak + Unannotated mass-shift 3007.0582	diagnostic	215.055			44.4	2	3.16	2.73	25.7441	0.713314
3008.06	First isotopic peak + Unannotated mass-shift 3007.0582	diagnostic	214.071			42.7	3.1	3.22	2.59	17.1335	0.702208
3008.06	First isotopic peak + Unannotated mass-shift 3007.0582	diagnostic	250.092			37.6	0.5	0.3	1.63	13.705	0.684634
3008.06	First isotopic peak + Unannotated mass-shift 3007.0582	diagnostic	154.05			25.4	0.9	1.08	1.27	23.9875	0.622173
3008.06	First isotopic peak + Unannotated mass-shift 3007.0582	diagnostic	196.06			28.3	4.1	2.84	2.43	8.07648	0.622711
3008.06	First isotopic peak + Unannotated mass-shift 3007.0582	peptide	203.083		-2804.98	84.7	0	11.64	0	100	0.9235
3008.06	First isotopic peak + Unannotated mass-shift 3007.0582	peptide	0.0146		-3008.05	75.4	0	3.22	0	100	0.877
3008.06	First isotopic peak + Unannotated mass-shift 3007.0582	peptide	83.0354		-2925.03	73.2	0	4.04	0	100	0.866
3008.06	First isotopic peak + Unannotated mass-shift 3007.0582	peptide	406.158		-2601.9	66.5	0	3.74	0	100	0.8325
3008.06	First isotopic peak + Unannotated mass-shift 3007.0582	peptide	568.21		-2439.85	59.7	0	3.19	0	100	0.7985
3008.06	First isotopic peak + Unannotated mass-shift 3007.0582	peptide	730.264		-2277.8	48.6	0	2.32	0	100	0.743
3008.06	First isotopic peak + Unannotated mass-shift 3007.0582	peptide	-17.0028		-3025.06	36.9	0	2.24	0	100	0.6845
3008.06	First isotopic peak + Unannotated mass-shift 3007.0582	peptide	349.136		-2658.92	27.4	0	2.12	0	100	0.637
3008.06	First isotopic peak + Unannotated mass-shift 3007.0582	b	203.094	20.55	-2804.97	33.7	1.7	3.89	10.59	7.28475	0.658434
3008.06	First isotopic peak + Unannotated mass-shift 3007.0582	y	203.089	13.77	-2804.97	35.7	2.1	4.02	8.92	7.66495	0.666385
2553.91	dHex Hex(5) HexNAc(4) NeuAc(2) + N-Acetylhexosamine	diagnostic	172.06			93.95	1.8	1.05	1.82	30.0199	0.959717
2553.91	dHex Hex(5) HexNAc(4) NeuAc(2) + N-Acetylhexosamine	diagnostic	184.06			90.81	0.9	0.77	0.88	88.1698	0.948837
2553.91	dHex Hex(5) HexNAc(4) NeuAc(2) + N-Acetylhexosamine	diagnostic	166.05			92.83	2.2	1.27	1.34	40.1467	0.952168
2553.91	dHex Hex(5) HexNAc(4) NeuAc(2) + N-Acetylhexosamine	diagnostic	110.06			87.67	0.5	0.5	0.95	92.5599	0.934788
2553.91	dHex Hex(5) HexNAc(4) NeuAc(2) + N-Acetylhexosamine	diagnostic	182.045			89.01	1.1	0.71	1.1	52.1719	0.937284
2553.91	dHex Hex(5) HexNAc(4) NeuAc(2) + N-Acetylhexosamine	diagnostic	232.081			97.98	6.2	2.34	2.05	17.9807	0.964969
2553.91	dHex Hex(5) HexNAc(4) NeuAc(2) + N-Acetylhexosamine	diagnostic	292.102			98.65	15.7	7.88	4.14	11.9446	0.970455
2553.91	dHex Hex(5) HexNAc(4) NeuAc(2) + N-Acetylhexosamine	diagnostic	366.139			99.78	22.2	18.82	6.73	12.571	0.98224
2553.91	dHex Hex(5) HexNAc(4) NeuAc(2) + N-Acetylhexosamine	diagnostic	122.06			76.46	0.4	0.41	0.56	100	0.87959
2553.91	dHex Hex(5) HexNAc(4) NeuAc(2) + N-Acetylhexosamine	diagnostic	197.044			98.43	16.9	6.41	4.06	9.1947	0.95147
2553.91	dHex Hex(5) HexNAc(4) NeuAc(2) + N-Acetylhexosamine	diagnostic	167.036			98.88	18.9	7.4	4.33	8.94744	0.954811
2553.91	dHex Hex(5) HexNAc(4) NeuAc(2) + N-Acetylhexosamine	diagnostic	204.087			100	46.5	63.94	15.11	9.10337	0.988096
2553.91	dHex Hex(5) HexNAc(4) NeuAc(2) + N-Acetylhexosamine	diagnostic	168.065			98.21	33.5	40.5	14.37	8.26384	0.973785
2553.91	dHex Hex(5) HexNAc(4) NeuAc(2) + N-Acetylhexosamine	diagnostic	274.092			99.55	34.5	30.69	10.23	8.65547	0.969354
2553.91	dHex Hex(5) HexNAc(4) NeuAc(2) + N-Acetylhexosamine	diagnostic	138.055			100	53.2	99.32	28.39	6.57528	0.968846
2553.91	dHex Hex(5) HexNAc(4) NeuAc(2) + N-Acetylhexosamine	diagnostic	144.066			99.55	29.1	8.9	4.83	6.31044	0.95207
2553.91	dHex Hex(5) HexNAc(4) NeuAc(2) + N-Acetylhexosamine	diagnostic	112.039			68.83	0.1	0.35	0.68	100	0.843355
2553.91	dHex Hex(5) HexNAc(4) NeuAc(2) + N-Acetylhexosamine	diagnostic	657.235			67.49	0.1	0.66	3.01	100	0.836607
2553.91	dHex Hex(5) HexNAc(4) NeuAc(2) + N-Acetylhexosamine	diagnostic	126.055			99.78	54.2	20.5	7.94	4.75618	0.944805
2553.91	dHex Hex(5) HexNAc(4) NeuAc(2) + N-Acetylhexosamine	diagnostic	152.071			63	0.3	0.35	1.63	45.2065	0.812797
2553.91	dHex Hex(5) HexNAc(4) NeuAc(2) + N-Acetylhexosamine	diagnostic	528.192			63	0.6	0.59	2.55	24.1382	0.810906
2553.91	dHex Hex(5) HexNAc(4) NeuAc(2) + N-Acetylhexosamine	diagnostic	436.144			55.83	0.2	0.53	5.69	25.9397	0.777603
2553.91	dHex Hex(5) HexNAc(4) NeuAc(2) + N-Acetylhexosamine	diagnostic	226.071			56.5	0.4	0.32	0.76	59.7967	0.779469
2553.91	dHex Hex(5) HexNAc(4) NeuAc(2) + N-Acetylhexosamine	diagnostic	208.06			54.48	0.3	0.45	1.15	71.3943	0.770165
2553.91	dHex Hex(5) HexNAc(4) NeuAc(2) + N-Acetylhexosamine	diagnostic	145.05			51.12	0.2	0.46	0.38	100	0.754406
2553.91	dHex Hex(5) HexNAc(4) NeuAc(2) + N-Acetylhexosamine	diagnostic	246.097			50.45	0.2	0.31	1.14	67.6603	0.751009
2553.91	dHex Hex(5) HexNAc(4) NeuAc(2) + N-Acetylhexosamine	diagnostic	173.044			47.76	0	0.28	0	100	0.738789
2553.91	dHex Hex(5) HexNAc(4) NeuAc(2) + N-Acetylhexosamine	diagnostic	123.044			44.17	0.3	0.66	1.07	89.9796	0.719169
2553.91	dHex Hex(5) HexNAc(4) NeuAc(2) + N-Acetylhexosamine	diagnostic	569.219			39.69	0.2	0.39	1.59	49.156	0.69704
2553.91	dHex Hex(5) HexNAc(4) NeuAc(2) + N-Acetylhexosamine	diagnostic	454.155			41.93	0.8	0.34	2.84	6.32192	0.70398
2553.91	dHex Hex(5) HexNAc(4) NeuAc(2) + N-Acetylhexosamine	diagnostic	214.071			44.62	3.1	2.62	2.59	14.5716	0.709694
2553.91	dHex Hex(5) HexNAc(4) NeuAc(2) + N-Acetylhexosamine	diagnostic	215.055			35.65	2	2.81	2.73	18.3941	0.668765
2553.91	dHex Hex(5) HexNAc(4) NeuAc(2) + N-Acetylhexosamine	diagnostic	392.223			41.26	5.2	1.83	3.03	4.79795	0.671715
2553.91	dHex Hex(5) HexNAc(4) NeuAc(2) + N-Acetylhexosamine	diagnostic	196.06			31.17	4.1	2.33	2.43	7.29932	0.635416
2553.91	dHex Hex(5) HexNAc(4) NeuAc(2) + N-Acetylhexosamine	diagnostic	163.06			29.15	0.6	0.99	2.87	16.6895	0.642049
2553.91	dHex Hex(5) HexNAc(4) NeuAc(2) + N-Acetylhexosamine	peptide	203.082		-2350.83	79.37	0	14.01	0	100	0.896861
2553.91	dHex Hex(5) HexNAc(4) NeuAc(2) + N-Acetylhexosamine	peptide	-0.001		-2553.91	73.32	0	4.39	0	100	0.866592
2553.91	dHex Hex(5) HexNAc(4) NeuAc(2) + N-Acetylhexosamine	peptide	83.0364		-2470.87	71.3	0	5.6	0	100	0.856502
2553.91	dHex Hex(5) HexNAc(4) NeuAc(2) + N-Acetylhexosamine	peptide	406.156		-2147.76	69.96	0	6.56	0	100	0.849776
2553.91	dHex Hex(5) HexNAc(4) NeuAc(2) + N-Acetylhexosamine	peptide	568.219		-1985.69	52.02	0	1.82	0	100	0.76009
2553.91	dHex Hex(5) HexNAc(4) NeuAc(2) + N-Acetylhexosamine	peptide	349.137		-2204.77	44.17	0	2.64	0	100	0.720852
2553.91	dHex Hex(5) HexNAc(4) NeuAc(2) + N-Acetylhexosamine	peptide	-17.0278		-2570.94	40.81	0	3.03	0	100	0.704036
2553.91	dHex Hex(5) HexNAc(4) NeuAc(2) + N-Acetylhexosamine	peptide	730.269		-1823.64	36.77	0	0.97	0	100	0.683857
2553.91	dHex Hex(5) HexNAc(4) NeuAc(2) + N-Acetylhexosamine	peptide	771.286		-1782.62	34.53	0	1.28	0	100	0.672646
2553.91	dHex Hex(5) HexNAc(4) NeuAc(2) + N-Acetylhexosamine	b	203.09	23.65	-2350.82	44.39	2.1	4.11	8.92	9.74624	0.709348
2553.91	dHex Hex(5) HexNAc(4) NeuAc(2) + N-Acetylhexosamine	y	203.092	14.44	-2350.82	43.05	2	4.1	9.43	9.36855	0.703063
1622.58	Biantennary	diagnostic	173.044			67.92	0	0.35	0	100	0.839623
1622.58	Biantennary	diagnostic	163.06			69.81	0.6	0.95	2.87	38.625	0.844516
1622.58	Biantennary	diagnostic	110.06			66.04	0.5	0.27	0.95	37.5569	0.826239
1622.58	Biantennary	diagnostic	145.05			62.89	0.2	0.64	0.38	100	0.813585
1622.58	Biantennary	diagnostic	528.192			62.89	0.6	0.52	2.55	21.2157	0.810182
1622.58	Biantennary	diagnostic	366.139			100	22.2	14.11	6.73	9.44225	0.958358
1622.58	Biantennary	diagnostic	246.097			45.28	0.2	0.26	1.14	51.8116	0.725145
1622.58	Biantennary	diagnostic	168.065			99.37	33.5	36.91	14.37	7.62115	0.970959
1622.58	Biantennary	diagnostic	138.055			100	53.2	99.41	28.39	6.58109	0.96944
1622.58	Biantennary	diagnostic	204.086			100	46.5	41.47	15.11	5.90414	0.943371
1622.58	Biantennary	diagnostic	144.065			99.37	29.1	7.02	4.83	4.96676	0.90967
1622.58	Biantennary	diagnostic	126.055			100	54.2	18.5	7.94	4.30081	0.92234
1622.58	Biantennary	diagnostic	232.081			57.86	6.2	0.94	2.05	4.29254	0.745874
1622.58	Biantennary	diagnostic	292.103			79.25	15.7	2.49	4.14	3.03605	0.786789
1622.58	Biantennary	diagnostic	166.05			33.33	2.3	0.61	1.31	6.79589	0.652384
1622.58	Biantennary	diagnostic	172.06			26.42	1.8	0.59	1.82	4.73232	0.621673
1622.58	Biantennary	diagnostic	214.071			27.04	3.1	1.03	2.59	3.48046	0.616824
1622.58	Biantennary	peptide	203.077		-1419.5	70.44	0	8.81	0	100	0.852201
1622.58	Biantennary	peptide	83.0358		-1539.55	64.15	0	4.87	0	100	0.820755
1622.58	Biantennary	peptide	-0.001		-1622.58	63.52	0	3.19	0	100	0.81761
1622.58	Biantennary	peptide	406.182		-1216.4	52.2	0	2.48	0	100	0.761006
1622.58	Biantennary	peptide	568.205		-1054.38	47.17	0	1.79	0	100	0.735849
1622.58	Biantennary	peptide	-17.0278		-1639.61	41.51	0	2.87	0	100	0.707547
1622.58	Biantennary	peptide	730.264		-892.317	29.56	0	1.73	0	100	0.647799
1622.58	Biantennary	b	203.092	19.27	-1419.49	38.36	2	4.93	9.43	10.0376	0.680434
1622.58	Biantennary	y	203.093	19.87	-1419.49	38.36	1.9	4.82	9.76	9.97446	0.680843
1809.67	dHex Hex(4) HexNAc(5)	diagnostic	110.06			53.89	0.5	0.26	0.95	29.142	0.765753
1809.67	dHex Hex(4) HexNAc(5)	diagnostic	366.139			100	22.2	13.21	6.73	8.84219	0.949989
1809.67	dHex Hex(4) HexNAc(5)	diagnostic	144.066			100	29.1	10.06	4.83	7.16096	0.971339
1809.67	dHex Hex(4) HexNAc(5)	diagnostic	173.044			47.22	0	0.26	0	100	0.736111
1809.67	dHex Hex(4) HexNAc(5)	diagnostic	168.065			100	33.5	35.19	14.37	7.31051	0.968289
1809.67	dHex Hex(4) HexNAc(5)	diagnostic	204.086			100	46.5	56.76	15.11	8.08019	0.974511
1809.67	dHex Hex(4) HexNAc(5)	diagnostic	145.05			43.33	0.2	0.39	0.38	100	0.715544
1809.67	dHex Hex(4) HexNAc(5)	diagnostic	138.055			100	53.2	99.38	28.39	6.57912	0.968228
1809.67	dHex Hex(4) HexNAc(5)	diagnostic	126.055			99.44	54.2	27.88	7.94	6.44677	0.968778
1809.67	dHex Hex(4) HexNAc(5)	diagnostic	528.192			43.33	0.6	0.77	2.55	21.9008	0.713089
1809.67	dHex Hex(4) HexNAc(5)	diagnostic	163.06			35	0.6	0.41	2.87	8.37115	0.671128
1809.67	dHex Hex(4) HexNAc(5)	diagnostic	232.081			53.33	6.2	0.94	2.05	3.94634	0.724106
1809.67	dHex Hex(4) HexNAc(5)	diagnostic	222.097			25	0.2	1.18	4.15	35.6162	0.623817
1809.67	dHex Hex(4) HexNAc(5)	diagnostic	292.103			74.44	15.7	2.89	4.14	3.30289	0.769017
1809.67	dHex Hex(4) HexNAc(5)	diagnostic	166.05			32.22	2.2	0.65	1.34	7.07807	0.647583
1809.67	dHex Hex(4) HexNAc(5)	diagnostic	215.055			27.78	2	1.19	2.73	6.08176	0.627083
1809.67	dHex Hex(4) HexNAc(5)	diagnostic	172.06			26.67	1.8	0.51	1.82	4.14728	0.622828
1809.67	dHex Hex(4) HexNAc(5)	diagnostic	214.071			26.67	3.1	0.98	2.59	3.2562	0.61485
1809.67	dHex Hex(4) HexNAc(5)	peptide	203.078		-1606.59	56.11	0	10.71	0	100	0.780556
1809.67	dHex Hex(4) HexNAc(5)	peptide	83.0364		-1726.63	55.56	0	6.53	0	100	0.777778
1809.67	dHex Hex(4) HexNAc(5)	peptide	0.0282		-1809.64	48.89	0	3.61	0	100	0.744444
1809.67	dHex Hex(4) HexNAc(5)	peptide	406.158		-1403.51	47.22	0	4.31	0	100	0.736111
1809.67	dHex Hex(4) HexNAc(5)	peptide	-17.0032		-1826.67	41.11	0	3.32	0	100	0.705556
1809.67	dHex Hex(4) HexNAc(5)	peptide	349.135		-1460.53	34.44	0	3.04	0	100	0.672222
1809.67	dHex Hex(4) HexNAc(5)	peptide	568.18		-1241.49	33.89	0	1.2	0	100	0.669444
1809.67	dHex Hex(4) HexNAc(5)	b	203.064	15.29	-1606.6	34.44	0.7	4.76	8.67	27.0219	0.668272
1809.67	dHex Hex(4) HexNAc(5)	y	203.09	13.91	-1606.58	34.44	2.1	5.02	8.92	9.22784	0.660583
2117.78	Unannotated mass-shift 2117.7762	diagnostic	110.06			72.99	0.5	0.31	0.95	47.5875	0.860984
2117.78	Unannotated mass-shift 2117.7762	diagnostic	366.139			100	22.2	16.82	6.73	11.258	0.977749
2117.78	Unannotated mass-shift 2117.7762	diagnostic	168.065			100	33.5	37.84	14.37	7.86184	0.979148
2117.78	Unannotated mass-shift 2117.7762	diagnostic	204.086			100	46.5	57.22	15.11	8.14578	0.979675
2117.78	Unannotated mass-shift 2117.7762	diagnostic	138.055			100	53.2	99.66	28.39	6.598	0.969479
2117.78	Unannotated mass-shift 2117.7762	diagnostic	528.192			61.09	0.6	0.59	2.55	23.5646	0.80137
2117.78	Unannotated mass-shift 2117.7762	diagnostic	144.067			99.04	29.1	8.1	4.83	5.71614	0.937346
2117.78	Unannotated mass-shift 2117.7762	diagnostic	126.055			99.36	54.2	20.15	7.94	4.65586	0.934013
2117.78	Unannotated mass-shift 2117.7762	diagnostic	145.05			49.84	0.2	0.33	0.38	100	0.74801
2117.78	Unannotated mass-shift 2117.7762	diagnostic	173.044			47.59	0	0.26	0	100	0.737942
2117.78	Unannotated mass-shift 2117.7762	diagnostic	512.198			48.87	0.4	0.56	3.55	19.4643	0.741395
2117.78	Unannotated mass-shift 2117.7762	diagnostic	163.06			48.55	0.6	0.47	2.87	13.1831	0.738524
2117.78	Unannotated mass-shift 2117.7762	diagnostic	232.081			63.67	6.2	1.25	2.05	6.27	0.777228
2117.78	Unannotated mass-shift 2117.7762	diagnostic	292.102			78.14	15.7	3.76	4.14	4.51179	0.803833
2117.78	Unannotated mass-shift 2117.7762	diagnostic	166.05			44.37	2.2	0.79	1.34	11.935	0.707981
2117.78	Unannotated mass-shift 2117.7762	diagnostic	172.06			40.84	1.8	0.71	1.82	8.86776	0.693489
2117.78	Unannotated mass-shift 2117.7762	diagnostic	197.044			79.74	16.9	2.82	4.06	3.27588	0.792574
2117.78	Unannotated mass-shift 2117.7762	diagnostic	167.034			82.32	18.9	3.15	4.33	3.17597	0.795397
2117.78	Unannotated mass-shift 2117.7762	diagnostic	184.06			35.69	0.9	0.52	0.88	23.3514	0.673141
2117.78	Unannotated mass-shift 2117.7762	diagnostic	222.097			29.9	0.2	0.73	4.15	26.2323	0.64826
2117.78	Unannotated mass-shift 2117.7762	diagnostic	182.045			32.8	1.1	0.48	1.1	13.0877	0.657201
2117.78	Unannotated mass-shift 2117.7762	diagnostic	274.092			94.21	34.5	12.08	10.23	3.22517	0.796698
2117.78	Unannotated mass-shift 2117.7762	diagnostic	657.235			25.08	0.1	0.67	3.01	55.7039	0.624777
2117.78	Unannotated mass-shift 2117.7762	diagnostic	214.071			28.94	3.1	1.48	2.59	5.34742	0.627455
2117.78	Unannotated mass-shift 2117.7762	diagnostic	215.055			25.08	2	1.3	2.73	5.99426	0.61409
2117.78	Unannotated mass-shift 2117.7762	peptide	203.078		-1914.7	66.24	0	9.54	0	100	0.83119
2117.78	Unannotated mass-shift 2117.7762	peptide	0.0156		-2117.76	62.7	0	3.21	0	100	0.813505
2117.78	Unannotated mass-shift 2117.7762	peptide	83.0364		-2034.74	60.45	0	4.16	0	100	0.802251
2117.78	Unannotated mass-shift 2117.7762	peptide	406.184		-1711.59	54.98	0	3.9	0	100	0.77492
2117.78	Unannotated mass-shift 2117.7762	peptide	568.211		-1549.57	37.3	0	1.09	0	100	0.686495
2117.78	Unannotated mass-shift 2117.7762	peptide	-17.0282		-2134.8	36.98	0	2.57	0	100	0.684887
2117.78	Unannotated mass-shift 2117.7762	peptide	349.135		-1768.64	26.37	0	1.91	0	100	0.631833
2117.78	Unannotated mass-shift 2117.7762	b	203.09	18.43	-1914.69	37.94	2.1	3.46	8.92	7.01297	0.677063
2117.78	Unannotated mass-shift 2117.7762	y	203.094	15.75	-1914.68	36.01	1.7	3.35	10.59	6.70751	0.669635
2352.84	Second isotopic peak + dHex Hex(5) HexNAc(4) NeuAc(2)	diagnostic	138.055			100	53.2	99.87	28.39	6.61157	0.970062
2352.84	Second isotopic peak + dHex Hex(5) HexNAc(4) NeuAc(2)	diagnostic	366.139			99.9	22.2	18.61	6.73	12.4438	0.982964
2352.84	Second isotopic peak + dHex Hex(5) HexNAc(4) NeuAc(2)	diagnostic	292.102			99.7	15.7	8.27	4.14	12.6738	0.977928
2352.84	Second isotopic peak + dHex Hex(5) HexNAc(4) NeuAc(2)	diagnostic	232.081			99.2	6.2	2.47	2.05	19.2497	0.974494
2352.84	Second isotopic peak + dHex Hex(5) HexNAc(4) NeuAc(2)	diagnostic	172.06			93.8	1.8	1.08	1.82	30.8465	0.95942
2352.84	Second isotopic peak + dHex Hex(5) HexNAc(4) NeuAc(2)	diagnostic	168.065			100	33.5	40.57	14.37	8.42835	0.985636
2352.84	Second isotopic peak + dHex Hex(5) HexNAc(4) NeuAc(2)	diagnostic	166.05			92.6	2.2	1.32	1.34	41.4314	0.951639
2352.84	Second isotopic peak + dHex Hex(5) HexNAc(4) NeuAc(2)	diagnostic	204.087			100	46.5	57.28	15.11	8.15431	0.981392
2352.84	Second isotopic peak + dHex Hex(5) HexNAc(4) NeuAc(2)	diagnostic	274.092			99.9	34.5	32.4	10.23	9.16769	0.975281
2352.84	Second isotopic peak + dHex Hex(5) HexNAc(4) NeuAc(2)	diagnostic	167.034			99.7	18.9	7.78	4.33	9.49222	0.963178
2352.84	Second isotopic peak + dHex Hex(5) HexNAc(4) NeuAc(2)	diagnostic	197.044			99.7	16.9	6.66	4.06	9.67605	0.961399
2352.84	Second isotopic peak + dHex Hex(5) HexNAc(4) NeuAc(2)	diagnostic	184.06			87.8	0.9	0.8	0.88	88.4567	0.933969
2352.84	Second isotopic peak + dHex Hex(5) HexNAc(4) NeuAc(2)	diagnostic	182.045			86.5	1.1	0.73	1.1	52.6511	0.925034
2352.84	Second isotopic peak + dHex Hex(5) HexNAc(4) NeuAc(2)	diagnostic	110.06			82.9	0.5	0.52	0.95	90.9786	0.911116
2352.84	Second isotopic peak + dHex Hex(5) HexNAc(4) NeuAc(2)	diagnostic	144.067			99.5	29.1	7.37	4.83	5.22229	0.928446
2352.84	Second isotopic peak + dHex Hex(5) HexNAc(4) NeuAc(2)	diagnostic	528.192			77.9	0.6	0.78	2.55	39.7051	0.885477
2352.84	Second isotopic peak + dHex Hex(5) HexNAc(4) NeuAc(2)	diagnostic	126.055			99.6	54.2	18.04	7.94	4.17756	0.925097
2352.84	Second isotopic peak + dHex Hex(5) HexNAc(4) NeuAc(2)	diagnostic	122.06			72.1	0.4	0.41	0.56	100	0.857818
2352.84	Second isotopic peak + dHex Hex(5) HexNAc(4) NeuAc(2)	diagnostic	163.06			62.2	0.6	0.64	2.87	22.9769	0.806591
2352.84	Second isotopic peak + dHex Hex(5) HexNAc(4) NeuAc(2)	diagnostic	145.049			56.9	0.2	0.53	0.38	100	0.783694
2352.84	Second isotopic peak + dHex Hex(5) HexNAc(4) NeuAc(2)	diagnostic	657.235			55.3	0.1	0.8	3.01	100	0.775727
2352.84	Second isotopic peak + dHex Hex(5) HexNAc(4) NeuAc(2)	diagnostic	112.039			54.1	0.1	0.37	0.68	100	0.769763
2352.84	Second isotopic peak + dHex Hex(5) HexNAc(4) NeuAc(2)	diagnostic	152.071			54.2	0.3	0.36	1.63	40.2275	0.768902
2352.84	Second isotopic peak + dHex Hex(5) HexNAc(4) NeuAc(2)	diagnostic	436.144			51.1	0.2	0.64	5.69	28.7987	0.754015
2352.84	Second isotopic peak + dHex Hex(5) HexNAc(4) NeuAc(2)	diagnostic	208.06			47.9	0.3	0.46	1.15	63.4743	0.737316
2352.84	Second isotopic peak + dHex Hex(5) HexNAc(4) NeuAc(2)	diagnostic	173.044			46.6	0	0.34	0	100	0.733
2352.84	Second isotopic peak + dHex Hex(5) HexNAc(4) NeuAc(2)	diagnostic	246.097			43	0.2	0.33	1.14	62.9111	0.713813
2352.84	Second isotopic peak + dHex Hex(5) HexNAc(4) NeuAc(2)	diagnostic	123.044			41.3	0.3	0.66	1.07	84.9974	0.704847
2352.84	Second isotopic peak + dHex Hex(5) HexNAc(4) NeuAc(2)	diagnostic	226.071			39.4	0.4	0.37	0.76	47.7079	0.694308
2352.84	Second isotopic peak + dHex Hex(5) HexNAc(4) NeuAc(2)	diagnostic	214.071			41	3.1	2.71	2.59	13.8763	0.691891
2352.84	Second isotopic peak + dHex Hex(5) HexNAc(4) NeuAc(2)	diagnostic	215.055			39.1	2	2.8	2.73	20.0496	0.686091
2352.84	Second isotopic peak + dHex Hex(5) HexNAc(4) NeuAc(2)	diagnostic	454.155			34.4	0.8	0.38	2.84	5.70622	0.666644
2352.84	Second isotopic peak + dHex Hex(5) HexNAc(4) NeuAc(2)	diagnostic	196.06			33.7	4.1	2.48	2.43	8.41472	0.648755
2352.84	Second isotopic peak + dHex Hex(5) HexNAc(4) NeuAc(2)	diagnostic	154.05			25.2	0.9	0.91	1.27	19.9574	0.620962
2352.84	Second isotopic peak + dHex Hex(5) HexNAc(4) NeuAc(2)	peptide	203.078		-2149.76	79.2	0	8.76	0	100	0.896
2352.84	Second isotopic peak + dHex Hex(5) HexNAc(4) NeuAc(2)	peptide	-0.0012		-2352.84	70.1	0	3.01	0	100	0.8505
2352.84	Second isotopic peak + dHex Hex(5) HexNAc(4) NeuAc(2)	peptide	83.0352		-2269.8	66.9	0	3.86	0	100	0.8345
2352.84	Second isotopic peak + dHex Hex(5) HexNAc(4) NeuAc(2)	peptide	406.159		-1946.68	54.5	0	2.59	0	100	0.7725
2352.84	Second isotopic peak + dHex Hex(5) HexNAc(4) NeuAc(2)	peptide	-17.024		-2369.86	44.4	0	2.51	0	100	0.722
2352.84	Second isotopic peak + dHex Hex(5) HexNAc(4) NeuAc(2)	peptide	568.21		-1784.63	43.7	0	1.91	0	100	0.7185
2352.84	Second isotopic peak + dHex Hex(5) HexNAc(4) NeuAc(2)	peptide	730.263		-1622.57	32	0	1.62	0	100	0.66
2352.84	Second isotopic peak + dHex Hex(5) HexNAc(4) NeuAc(2)	peptide	349.136		-2003.7	29.1	0	1.98	0	100	0.6455
2352.84	Second isotopic peak + dHex Hex(5) HexNAc(4) NeuAc(2)	b	203.089	21.21	-2149.75	39	2.1	5.52	8.92	11.482	0.683386
2352.84	Second isotopic peak + dHex Hex(5) HexNAc(4) NeuAc(2)	y	203.092	13.17	-2149.74	38.2	2	5.42	9.43	10.9795	0.679727
1710.6	dHex Hex(4) HexNAc(3) NeuGc ---OR--- Hex(5) HexNAc(3) NeuAc	diagnostic	163.06			86.96	0.6	1.32	2.87	66.7775	0.930681
1710.6	dHex Hex(4) HexNAc(3) NeuGc ---OR--- Hex(5) HexNAc(3) NeuAc	diagnostic	172.06			91.79	1.8	1.02	1.82	28.6845	0.948797
1710.6	dHex Hex(4) HexNAc(3) NeuGc ---OR--- Hex(5) HexNAc(3) NeuAc	diagnostic	166.05			92.27	2.2	1.29	1.34	40.3729	0.949488
1710.6	dHex Hex(4) HexNAc(3) NeuGc ---OR--- Hex(5) HexNAc(3) NeuAc	diagnostic	184.06			84.54	0.9	0.75	0.88	80.6055	0.917454
1710.6	dHex Hex(4) HexNAc(3) NeuGc ---OR--- Hex(5) HexNAc(3) NeuAc	diagnostic	232.081			98.55	6.2	2.16	2.05	16.7425	0.964734
1710.6	dHex Hex(4) HexNAc(3) NeuGc ---OR--- Hex(5) HexNAc(3) NeuAc	diagnostic	182.045			77.78	1.1	0.71	1.1	46.0117	0.881502
1710.6	dHex Hex(4) HexNAc(3) NeuGc ---OR--- Hex(5) HexNAc(3) NeuAc	diagnostic	110.06			74.4	0.5	0.52	0.95	81.6381	0.868674
1710.6	dHex Hex(4) HexNAc(3) NeuGc ---OR--- Hex(5) HexNAc(3) NeuAc	diagnostic	528.192			66.18	0.6	0.81	2.55	34.8539	0.827097
1710.6	dHex Hex(4) HexNAc(3) NeuGc ---OR--- Hex(5) HexNAc(3) NeuAc	diagnostic	292.102			100	15.7	5.92	4.14	9.09662	0.960874
1710.6	dHex Hex(4) HexNAc(3) NeuGc ---OR--- Hex(5) HexNAc(3) NeuAc	diagnostic	145.05			59.9	0.2	1.51	0.38	100	0.79901
1710.6	dHex Hex(4) HexNAc(3) NeuGc ---OR--- Hex(5) HexNAc(3) NeuAc	diagnostic	197.044			100	16.9	6.15	4.06	8.96945	0.957454
1710.6	dHex Hex(4) HexNAc(3) NeuGc ---OR--- Hex(5) HexNAc(3) NeuAc	diagnostic	167.034			99.52	18.9	7.16	4.33	8.7142	0.957403
1710.6	dHex Hex(4) HexNAc(3) NeuGc ---OR--- Hex(5) HexNAc(3) NeuAc	diagnostic	366.139			100	22.2	14.1	6.73	9.43567	0.965188
1710.6	dHex Hex(4) HexNAc(3) NeuGc ---OR--- Hex(5) HexNAc(3) NeuAc	diagnostic	122.06			55.56	0.4	0.4	0.56	99.9343	0.775251
1710.6	dHex Hex(4) HexNAc(3) NeuGc ---OR--- Hex(5) HexNAc(3) NeuAc	diagnostic	168.065			99.52	33.5	38.88	14.37	8.03778	0.978969
1710.6	dHex Hex(4) HexNAc(3) NeuGc ---OR--- Hex(5) HexNAc(3) NeuAc	diagnostic	274.092			100	34.5	25.37	10.23	7.18705	0.962121
1710.6	dHex Hex(4) HexNAc(3) NeuGc ---OR--- Hex(5) HexNAc(3) NeuAc	diagnostic	204.086			100	46.5	56.21	15.11	8.00236	0.979275
1710.6	dHex Hex(4) HexNAc(3) NeuGc ---OR--- Hex(5) HexNAc(3) NeuAc	diagnostic	144.066			99.52	29.1	7.82	4.83	5.5438	0.935713
1710.6	dHex Hex(4) HexNAc(3) NeuGc ---OR--- Hex(5) HexNAc(3) NeuAc	diagnostic	138.055			100	53.2	99.29	28.39	6.57291	0.969147
1710.6	dHex Hex(4) HexNAc(3) NeuGc ---OR--- Hex(5) HexNAc(3) NeuAc	diagnostic	214.071			54.59	3.1	2.49	2.59	16.9537	0.759454
1710.6	dHex Hex(4) HexNAc(3) NeuGc ---OR--- Hex(5) HexNAc(3) NeuAc	diagnostic	126.055			99.52	54.2	20.01	7.94	4.62923	0.938362
1710.6	dHex Hex(4) HexNAc(3) NeuGc ---OR--- Hex(5) HexNAc(3) NeuAc	diagnostic	123.044			38.65	0.3	0.63	1.07	75.2741	0.691601
1710.6	dHex Hex(4) HexNAc(3) NeuGc ---OR--- Hex(5) HexNAc(3) NeuAc	diagnostic	208.06			38.16	0.3	0.42	1.15	47.0006	0.688758
1710.6	dHex Hex(4) HexNAc(3) NeuGc ---OR--- Hex(5) HexNAc(3) NeuAc	diagnostic	152.071			36.23	0.3	0.36	1.63	26.8479	0.67928
1710.6	dHex Hex(4) HexNAc(3) NeuGc ---OR--- Hex(5) HexNAc(3) NeuAc	diagnostic	112.039			34.78	0.1	0.37	0.68	100	0.673263
1710.6	dHex Hex(4) HexNAc(3) NeuGc ---OR--- Hex(5) HexNAc(3) NeuAc	diagnostic	173.044			32.37	0	0.35	0	100	0.661836
1710.6	dHex Hex(4) HexNAc(3) NeuGc ---OR--- Hex(5) HexNAc(3) NeuAc	diagnostic	215.055			39.13	2	2.37	2.73	16.9807	0.685546
1710.6	dHex Hex(4) HexNAc(3) NeuGc ---OR--- Hex(5) HexNAc(3) NeuAc	diagnostic	392.223			49.28	5.3	1.08	3.07	3.26346	0.710519
1710.6	dHex Hex(4) HexNAc(3) NeuGc ---OR--- Hex(5) HexNAc(3) NeuAc	diagnostic	196.06			39.61	4.1	2.31	2.43	9.18551	0.6775
1710.6	dHex Hex(4) HexNAc(3) NeuGc ---OR--- Hex(5) HexNAc(3) NeuAc	peptide	203.078		-1507.52	72.95	0	21.53	0	100	0.864734
1710.6	dHex Hex(4) HexNAc(3) NeuGc ---OR--- Hex(5) HexNAc(3) NeuAc	peptide	83.0366		-1627.56	71.01	0	6.57	0	100	0.855072
1710.6	dHex Hex(4) HexNAc(3) NeuGc ---OR--- Hex(5) HexNAc(3) NeuAc	peptide	-0.0248		-1710.62	70.53	0	7.02	0	100	0.852657
1710.6	dHex Hex(4) HexNAc(3) NeuGc ---OR--- Hex(5) HexNAc(3) NeuAc	peptide	406.181		-1304.42	46.86	0	5.98	0	100	0.7343
1710.6	dHex Hex(4) HexNAc(3) NeuGc ---OR--- Hex(5) HexNAc(3) NeuAc	peptide	568.21		-1142.39	42.03	0	3.45	0	100	0.710145
1710.6	dHex Hex(4) HexNAc(3) NeuGc ---OR--- Hex(5) HexNAc(3) NeuAc	peptide	-17.027		-1727.62	31.88	0	5.62	0	100	0.65942
1710.6	dHex Hex(4) HexNAc(3) NeuGc ---OR--- Hex(5) HexNAc(3) NeuAc	peptide	730.263		-980.335	31.4	0	2.69	0	100	0.657005
1710.6	dHex Hex(4) HexNAc(3) NeuGc ---OR--- Hex(5) HexNAc(3) NeuAc	peptide	45.979		-1664.62	26.57	0	1.06	0	100	0.63285
1710.6	dHex Hex(4) HexNAc(3) NeuGc ---OR--- Hex(5) HexNAc(3) NeuAc	b	203.092	23.09	-1507.51	47.83	2	11.09	9.43	28.1398	0.729217
1710.6	dHex Hex(4) HexNAc(3) NeuGc ---OR--- Hex(5) HexNAc(3) NeuAc	y	203.087	14.48	-1507.51	48.79	1.9	11.71	8.86	33.9395	0.735058
2263.82	Unannotated mass-shift 2263.8170	diagnostic	366.139			100	22.2	17.19	6.73	11.5059	0.978199
2263.82	Unannotated mass-shift 2263.8170	diagnostic	138.055			100	53.2	99.83	28.39	6.60893	0.970182
2263.82	Unannotated mass-shift 2263.8170	diagnostic	168.065			99.86	33.5	38.3	14.37	7.9456	0.979173
2263.82	Unannotated mass-shift 2263.8170	diagnostic	204.086			100	46.5	55.03	15.11	7.83433	0.978039
2263.82	Unannotated mass-shift 2263.8170	diagnostic	232.081			95.82	6.2	1.42	2.05	10.6695	0.933393
2263.82	Unannotated mass-shift 2263.8170	diagnostic	110.06			79.11	0.5	0.36	0.95	59.8663	0.891571
2263.82	Unannotated mass-shift 2263.8170	diagnostic	172.06			82.31	1.8	0.63	1.82	15.8438	0.898465
2263.82	Unannotated mass-shift 2263.8170	diagnostic	144.067			99.72	29.1	8.01	4.83	5.68729	0.941368
2263.82	Unannotated mass-shift 2263.8170	diagnostic	292.102			98.33	15.7	4.66	4.14	7.0445	0.928302
2263.82	Unannotated mass-shift 2263.8170	diagnostic	166.05			79.53	2.2	0.79	1.34	21.2136	0.880756
2263.82	Unannotated mass-shift 2263.8170	diagnostic	184.06			73.68	0.9	0.47	0.88	44.0338	0.861976
2263.82	Unannotated mass-shift 2263.8170	diagnostic	126.055			99.58	54.2	19.22	7.94	4.44949	0.934639
2263.82	Unannotated mass-shift 2263.8170	diagnostic	274.092			99.72	34.5	18.05	10.23	5.09911	0.921597
2263.82	Unannotated mass-shift 2263.8170	diagnostic	197.044			97.35	16.9	3.91	4.06	5.55387	0.905122
2263.82	Unannotated mass-shift 2263.8170	diagnostic	167.034			97.91	18.9	4.49	4.33	5.37914	0.906948
2263.82	Unannotated mass-shift 2263.8170	diagnostic	182.045			69.08	1.1	0.45	1.1	25.927	0.837019
2263.82	Unannotated mass-shift 2263.8170	diagnostic	528.191			57.1	0.6	0.55	2.55	20.6127	0.78143
2263.82	Unannotated mass-shift 2263.8170	diagnostic	122.06			55.01	0.4	0.26	0.56	64.4544	0.772111
2263.82	Unannotated mass-shift 2263.8170	diagnostic	145.049			49.58	0.2	0.36	0.38	100	0.746742
2263.82	Unannotated mass-shift 2263.8170	diagnostic	214.071			46.94	3.1	1.58	2.59	9.25981	0.716251
2263.82	Unannotated mass-shift 2263.8170	diagnostic	173.044			41.36	0	0.28	0	100	0.706825
2263.82	Unannotated mass-shift 2263.8170	diagnostic	123.045			35.1	0.3	0.4	1.07	43.5917	0.673694
2263.82	Unannotated mass-shift 2263.8170	diagnostic	215.055			36.77	2	1.62	2.73	10.9438	0.672419
2263.82	Unannotated mass-shift 2263.8170	diagnostic	163.06			34.26	0.6	0.44	2.87	8.81823	0.667454
2263.82	Unannotated mass-shift 2263.8170	diagnostic	657.235			32.03	0.1	0.61	3.01	64.9627	0.65951
2263.82	Unannotated mass-shift 2263.8170	diagnostic	436.145			30.78	0.2	0.39	5.69	10.6506	0.652596
2263.82	Unannotated mass-shift 2263.8170	diagnostic	196.06			36.21	4.1	1.47	2.43	5.34343	0.656974
2263.82	Unannotated mass-shift 2263.8170	diagnostic	569.218			29.81	0.2	0.37	1.59	35.0525	0.647731
2263.82	Unannotated mass-shift 2263.8170	peptide	203.079		-2060.74	75.21	0	9.5	0	100	0.876045
2263.82	Unannotated mass-shift 2263.8170	peptide	83.036		-2180.78	66.99	0	4.49	0	100	0.834958
2263.82	Unannotated mass-shift 2263.8170	peptide	0.0272		-2263.79	66.3	0	3.07	0	100	0.831476
2263.82	Unannotated mass-shift 2263.8170	peptide	406.157		-1857.66	61.42	0	4.21	0	100	0.807103
2263.82	Unannotated mass-shift 2263.8170	peptide	-17.0276		-2280.84	41.5	0	2.65	0	100	0.707521
2263.82	Unannotated mass-shift 2263.8170	peptide	568.213		-1695.6	40.39	0	1.32	0	100	0.70195
2263.82	Unannotated mass-shift 2263.8170	peptide	349.135		-1914.68	29.25	0	2.43	0	100	0.64624
2263.82	Unannotated mass-shift 2263.8170	b	203.091	19.47	-2060.73	38.44	2.2	3.49	8.78	6.93461	0.679031
2263.82	Unannotated mass-shift 2263.8170	y	203.09	14.48	-2060.73	39	2.1	3.5	8.92	7.28783	0.682415
2570.91	First isotopic peak + Unannotated mass-shift 2569.9044	diagnostic	366.139			100	22.2	21.24	6.73	14.2162	0.990273
2570.91	First isotopic peak + Unannotated mass-shift 2569.9044	diagnostic	172.06			89.62	1.8	0.77	1.82	21.1592	0.935787
2570.91	First isotopic peak + Unannotated mass-shift 2569.9044	diagnostic	232.081			98.52	6.2	1.73	2.05	13.3629	0.954194
2570.91	First isotopic peak + Unannotated mass-shift 2569.9044	diagnostic	168.065			99.84	33.5	41.54	14.37	8.6169	0.986994
2570.91	First isotopic peak + Unannotated mass-shift 2569.9044	diagnostic	528.193			84.02	0.6	0.65	2.55	35.7111	0.915677
2570.91	First isotopic peak + Unannotated mass-shift 2569.9044	diagnostic	166.05			88.3	2.2	0.95	1.34	28.5167	0.926003
2570.91	First isotopic peak + Unannotated mass-shift 2569.9044	diagnostic	110.06			83.36	0.5	0.4	0.95	71.0924	0.91295
2570.91	First isotopic peak + Unannotated mass-shift 2569.9044	diagnostic	292.102			99.67	15.7	6.2	4.14	9.50248	0.961199
2570.91	First isotopic peak + Unannotated mass-shift 2569.9044	diagnostic	138.055			100	53.2	99.76	28.39	6.60442	0.970043
2570.91	First isotopic peak + Unannotated mass-shift 2569.9044	diagnostic	184.06			81.88	0.9	0.58	0.88	59.7754	0.903305
2570.91	First isotopic peak + Unannotated mass-shift 2569.9044	diagnostic	204.087			100	46.5	52.31	15.11	7.447	0.974185
2570.91	First isotopic peak + Unannotated mass-shift 2569.9044	diagnostic	182.045			79.74	1.1	0.52	1.1	34.6894	0.890161
2570.91	First isotopic peak + Unannotated mass-shift 2569.9044	diagnostic	274.092			99.84	34.5	23.69	10.23	6.69967	0.953297
2570.91	First isotopic peak + Unannotated mass-shift 2569.9044	diagnostic	197.044			99.18	16.9	4.71	4.06	6.80808	0.929561
2570.91	First isotopic peak + Unannotated mass-shift 2569.9044	diagnostic	167.034			98.85	18.9	5.47	4.33	6.61191	0.929007
2570.91	First isotopic peak + Unannotated mass-shift 2569.9044	diagnostic	122.06			69.19	0.4	0.3	0.56	91.0508	0.842891
2570.91	First isotopic peak + Unannotated mass-shift 2569.9044	diagnostic	657.235			66.56	0.1	0.61	3.01	100	0.831951
2570.91	First isotopic peak + Unannotated mass-shift 2569.9044	diagnostic	144.067			99.51	29.1	6.68	4.83	4.73175	0.910708
2570.91	First isotopic peak + Unannotated mass-shift 2569.9044	diagnostic	126.055			99.34	54.2	15.93	7.94	3.67983	0.902911
2570.91	First isotopic peak + Unannotated mass-shift 2569.9044	diagnostic	145.05			55.35	0.2	0.36	0.38	100	0.77561
2570.91	First isotopic peak + Unannotated mass-shift 2569.9044	diagnostic	112.039			50.08	0.1	0.25	0.68	100	0.749665
2570.91	First isotopic peak + Unannotated mass-shift 2569.9044	diagnostic	436.145			47.28	0.2	0.41	5.69	17.1807	0.734939
2570.91	First isotopic peak + Unannotated mass-shift 2569.9044	diagnostic	163.06			46.79	0.6	0.6	2.87	16.2841	0.72973
2570.91	First isotopic peak + Unannotated mass-shift 2569.9044	diagnostic	152.072			45.96	0.3	0.25	1.63	23.8743	0.727702
2570.91	First isotopic peak + Unannotated mass-shift 2569.9044	diagnostic	246.097			43.49	0.2	0.26	1.14	49.6082	0.716175
2570.91	First isotopic peak + Unannotated mass-shift 2569.9044	diagnostic	208.06			43.66	0.3	0.33	1.15	42.2186	0.716133
2570.91	First isotopic peak + Unannotated mass-shift 2569.9044	diagnostic	123.044			41.19	0.3	0.46	1.07	58.9902	0.704128
2570.91	First isotopic peak + Unannotated mass-shift 2569.9044	diagnostic	214.071			44.15	3.1	1.96	2.59	10.7889	0.704615
2570.91	First isotopic peak + Unannotated mass-shift 2569.9044	diagnostic	215.055			39.7	2	1.99	2.73	14.4803	0.687713
2570.91	First isotopic peak + Unannotated mass-shift 2569.9044	diagnostic	196.06			31.47	4.1	1.75	2.43	5.52616	0.634871
2570.91	First isotopic peak + Unannotated mass-shift 2569.9044	diagnostic	154.05			25.37	0.9	0.59	1.27	13.1787	0.621488
2570.91	First isotopic peak + Unannotated mass-shift 2569.9044	peptide	203.078		-2367.83	80.07	0	9.88	0	100	0.900329
2570.91	First isotopic peak + Unannotated mass-shift 2569.9044	peptide	83.0352		-2487.87	70.35	0	3.88	0	100	0.85173
2570.91	First isotopic peak + Unannotated mass-shift 2569.9044	peptide	0.0346		-2570.87	62.44	0	2.97	0	100	0.812191
2570.91	First isotopic peak + Unannotated mass-shift 2569.9044	peptide	406.157		-2164.75	61.78	0	3.07	0	100	0.808896
2570.91	First isotopic peak + Unannotated mass-shift 2569.9044	peptide	568.208		-2002.7	53.54	0	2.57	0	100	0.76771
2570.91	First isotopic peak + Unannotated mass-shift 2569.9044	peptide	730.262		-1840.65	41.02	0	1.85	0	100	0.705107
2570.91	First isotopic peak + Unannotated mass-shift 2569.9044	peptide	-17.0266		-2587.94	38.71	0	2.14	0	100	0.693575
2570.91	First isotopic peak + Unannotated mass-shift 2569.9044	b	203.075	20.47	-2367.83	37.23	1	3.79	11.22	12.567	0.680231
2570.91	First isotopic peak + Unannotated mass-shift 2569.9044	y	203.09	16.43	-2367.82	37.4	2.1	3.77	8.92	7.52562	0.674712
1954.74	Unannotated mass-shift 1954.7360	diagnostic	528.193			85.22	0.6	1.02	2.55	56.7859	0.922635
1954.74	Unannotated mass-shift 1954.7360	diagnostic	172.06			89.66	1.8	0.95	1.82	26.1004	0.937502
1954.74	Unannotated mass-shift 1954.7360	diagnostic	163.06			83.25	0.6	2.06	2.87	99.4913	0.912719
1954.74	Unannotated mass-shift 1954.7360	diagnostic	166.05			87.19	2.2	1.19	1.34	35.2159	0.922906
1954.74	Unannotated mass-shift 1954.7360	diagnostic	184.06			80.79	0.9	0.72	0.88	73.124	0.89853
1954.74	Unannotated mass-shift 1954.7360	diagnostic	232.081			98.52	6.2	2.02	2.05	15.6017	0.960414
1954.74	Unannotated mass-shift 1954.7360	diagnostic	182.045			77.34	1.1	0.66	1.1	42.3803	0.879094
1954.74	Unannotated mass-shift 1954.7360	diagnostic	110.06			68.47	0.5	0.47	0.95	67.9526	0.838941
1954.74	Unannotated mass-shift 1954.7360	diagnostic	292.102			100	15.7	6.45	4.14	9.92134	0.965872
1954.74	Unannotated mass-shift 1954.7360	diagnostic	366.139			100	22.2	18.52	6.73	12.3946	0.983833
1954.74	Unannotated mass-shift 1954.7360	diagnostic	197.044			99.51	16.9	5.72	4.06	8.29579	0.948855
1954.74	Unannotated mass-shift 1954.7360	diagnostic	122.06			56.65	0.4	0.41	0.56	100	0.78069
1954.74	Unannotated mass-shift 1954.7360	diagnostic	145.05			55.17	0.2	1.8	0.38	100	0.775296
1954.74	Unannotated mass-shift 1954.7360	diagnostic	167.034			99.51	18.9	6.54	4.33	7.96482	0.949224
1954.74	Unannotated mass-shift 1954.7360	diagnostic	168.065			100	33.5	41	14.37	8.5176	0.986966
1954.74	Unannotated mass-shift 1954.7360	diagnostic	204.087			100	46.5	63.51	15.11	9.0421	0.988236
1954.74	Unannotated mass-shift 1954.7360	diagnostic	274.092			100	34.5	25.81	10.23	7.31101	0.962665
1954.74	Unannotated mass-shift 1954.7360	diagnostic	138.055			100	53.2	99.74	28.39	6.60327	0.969833
1954.74	Unannotated mass-shift 1954.7360	diagnostic	144.066			99.51	29.1	7.6	4.83	5.38508	0.932466
1954.74	Unannotated mass-shift 1954.7360	diagnostic	214.071			54.19	3.1	2.28	2.59	15.3948	0.756268
1954.74	Unannotated mass-shift 1954.7360	diagnostic	657.234			39.9	0.1	0.7	3.01	92.3693	0.698808
1954.74	Unannotated mass-shift 1954.7360	diagnostic	243.026			46.31	1.5	16.42	3.58	100	0.726333
1954.74	Unannotated mass-shift 1954.7360	diagnostic	126.055			100	54.2	19.66	7.94	4.57067	0.939167
1954.74	Unannotated mass-shift 1954.7360	diagnostic	173.044			34.48	0	0.33	0	100	0.672414
1954.74	Unannotated mass-shift 1954.7360	diagnostic	123.044			34.98	0.3	0.57	1.07	61.4699	0.673192
1954.74	Unannotated mass-shift 1954.7360	diagnostic	208.06			34.98	0.3	0.42	1.15	42.8326	0.672872
1954.74	Unannotated mass-shift 1954.7360	diagnostic	112.039			33.5	0.1	0.32	0.68	100	0.666825
1954.74	Unannotated mass-shift 1954.7360	diagnostic	405.079			30.05	0	1.2	0	100	0.650246
1954.74	Unannotated mass-shift 1954.7360	diagnostic	215.055			38.42	2	2.08	2.73	14.6637	0.681493
1954.74	Unannotated mass-shift 1954.7360	diagnostic	436.144			27.09	0.2	0.51	5.69	12.0988	0.634202
1954.74	Unannotated mass-shift 1954.7360	diagnostic	196.06			37.93	4.1	2.11	2.43	8.04045	0.668315
1954.74	Unannotated mass-shift 1954.7360	diagnostic	595.302			30.54	3.5	2.51	4.23	5.17655	0.631377
1954.74	Unannotated mass-shift 1954.7360	diagnostic	392.223			32.02	5.2	1.91	3.03	3.8923	0.628778
1954.74	Unannotated mass-shift 1954.7360	peptide	43.1448		-1911.59	33.99	0	22.98	0	100	0.669951
1954.74	Unannotated mass-shift 1954.7360	peptide	-159.933		-2114.67	32.51	0	6.97	0	100	0.662562
1954.74	Unannotated mass-shift 1954.7360	peptide	123.112		-1831.62	30.05	0	20.65	0	100	0.650246
1954.74	Unannotated mass-shift 1954.7360	peptide	-76.8982		-2031.63	30.05	0	6.58	0	100	0.650246
1954.74	Unannotated mass-shift 1954.7360	peptide	-79.9662		-2034.7	28.57	0.1	8.59	8.77	100	0.642313
1954.74	Unannotated mass-shift 1954.7360	peptide	3.0712		-1951.66	27.09	0	5.52	0	100	0.635468
2580.99	Unannotated mass-shift 2580.9940	diagnostic	232.081			99.23	6.2	2.42	2.05	18.8952	0.974023
2580.99	Unannotated mass-shift 2580.9940	diagnostic	172.062			92.46	1.8	1.1	1.82	31.0666	0.95299
2580.99	Unannotated mass-shift 2580.9940	diagnostic	166.05			90.91	2.2	1.34	1.34	41.3605	0.943391
2580.99	Unannotated mass-shift 2580.9940	diagnostic	184.06			86.46	0.9	0.82	0.88	90.0748	0.927466
2580.99	Unannotated mass-shift 2580.9940	diagnostic	292.102			99.61	15.7	7.32	4.14	11.2015	0.971683
2580.99	Unannotated mass-shift 2580.9940	diagnostic	110.06			82.4	0.5	0.53	0.95	91.5476	0.908626
2580.99	Unannotated mass-shift 2580.9940	diagnostic	366.139			100	22.2	16.81	6.73	11.2486	0.974838
2580.99	Unannotated mass-shift 2580.9940	diagnostic	197.044			99.61	16.9	6.47	4.06	9.39724	0.958251
2580.99	Unannotated mass-shift 2580.9940	diagnostic	182.045			81.04	1.1	0.77	1.1	51.7461	0.898079
2580.99	Unannotated mass-shift 2580.9940	diagnostic	168.065			99.61	33.5	38.51	14.37	7.96885	0.978101
2580.99	Unannotated mass-shift 2580.9940	diagnostic	167.034			99.81	18.9	7.4	4.33	9.03253	0.959775
2580.99	Unannotated mass-shift 2580.9940	diagnostic	138.055			100	53.2	99.69	28.39	6.59953	0.969868
2580.99	Unannotated mass-shift 2580.9940	diagnostic	274.092			100	34.5	28.78	10.23	8.15198	0.970397
2580.99	Unannotated mass-shift 2580.9940	diagnostic	204.087			100	46.5	50.69	15.11	7.21661	0.969768
2580.99	Unannotated mass-shift 2580.9940	diagnostic	144.067			99.61	29.1	7.34	4.83	5.20624	0.9274
2580.99	Unannotated mass-shift 2580.9940	diagnostic	126.055			99.81	54.2	18.25	7.94	4.23426	0.926528
2580.99	Unannotated mass-shift 2580.9940	diagnostic	528.192			62.86	0.6	0.73	2.55	29.7559	0.810369
2580.99	Unannotated mass-shift 2580.9940	diagnostic	145.05			61.32	0.2	0.58	0.38	100	0.805874
2580.99	Unannotated mass-shift 2580.9940	diagnostic	122.06			55.9	0.4	0.43	0.56	100	0.777075
2580.99	Unannotated mass-shift 2580.9940	diagnostic	123.044			54.55	0.3	0.77	1.07	100	0.7711
2580.99	Unannotated mass-shift 2580.9940	diagnostic	657.235			46.81	0.1	0.75	3.01	100	0.733309
2580.99	Unannotated mass-shift 2580.9940	diagnostic	436.145			47	0.2	0.76	5.69	31.4435	0.73359
2580.99	Unannotated mass-shift 2580.9940	diagnostic	112.039			46.23	0.1	0.42	0.68	100	0.730445
2580.99	Unannotated mass-shift 2580.9940	diagnostic	214.071			40.81	3.1	2.8	2.59	14.2684	0.691354
2580.99	Unannotated mass-shift 2580.9940	diagnostic	392.223			46.42	5.3	3.27	3.07	9.32939	0.699633
2580.99	Unannotated mass-shift 2580.9940	diagnostic	595.302			41.59	3.5	3.55	4.23	9.99253	0.686708
2580.99	Unannotated mass-shift 2580.9940	diagnostic	152.071			40.81	0.3	0.41	1.63	34.0059	0.702149
2580.99	Unannotated mass-shift 2580.9940	diagnostic	208.06			40.23	0.3	0.48	1.15	55.8265	0.699082
2580.99	Unannotated mass-shift 2580.9940	diagnostic	163.06			40.62	0.6	0.49	2.87	11.4942	0.699182
2580.99	Unannotated mass-shift 2580.9940	diagnostic	173.044			37.14	0	0.39	0	100	0.685687
2580.99	Unannotated mass-shift 2580.9940	diagnostic	246.097			32.3	0.2	0.36	1.14	51.0769	0.660402
2580.99	Unannotated mass-shift 2580.9940	diagnostic	196.06			34.43	4.1	2.46	2.43	8.49702	0.652326
2580.99	Unannotated mass-shift 2580.9940	diagnostic	454.156			30.17	0.8	0.48	2.84	6.32305	0.645718
2580.99	Unannotated mass-shift 2580.9940	diagnostic	226.071			29.01	0.4	0.38	0.76	36.4209	0.642561
2580.99	Unannotated mass-shift 2580.9940	diagnostic	215.055			30.37	2	2.62	2.73	14.609	0.642101
2580.99	Unannotated mass-shift 2580.9940	diagnostic	521.266			26.11	1.6	3.49	2.55	22.3501	0.621522
2580.99	Unannotated mass-shift 2580.9940	diagnostic	410.234			26.5	3	2.33	4.13	4.98455	0.615681
2580.99	Unannotated mass-shift 2580.9940	peptide	432.263		-2148.73	52.42	0	7.33	0	100	0.762089
2580.99	Unannotated mass-shift 2580.9940	peptide	229.164		-2351.83	42.36	0	3.17	0	100	0.711799
2580.99	Unannotated mass-shift 2580.9940	peptide	312.198		-2268.8	41.97	0	2.67	0	100	0.709865
2580.99	Unannotated mass-shift 2580.9940	peptide	635.314		-1945.68	31.14	0	2.16	0	100	0.655706
2580.99	Unannotated mass-shift 2580.9940	b	203.064	12.84	-2377.93	23.02	0.7	6.79	8.82	25.3153	0.611437
2580.99	Unannotated mass-shift 2580.9940	b	229.155	13.36	-2351.84	17.79	1.2	18.43	16.96	16.1144	0.582824
2580.99	Unannotated mass-shift 2580.9940	y	229.177	14.85	-2351.82	17.21	0.8	18.92	14.49	28.0968	0.582062
2774.01	Unannotated mass-shift 2774.0052	diagnostic	110.06			88.97	0.5	0.34	0.95	64.2969	0.940655
2774.01	Unannotated mass-shift 2774.0052	diagnostic	172.06			88.28	1.8	0.54	1.82	14.4394	0.927279
2774.01	Unannotated mass-shift 2774.0052	diagnostic	184.06			81.72	0.9	0.42	0.88	42.9843	0.901702
2774.01	Unannotated mass-shift 2774.0052	diagnostic	528.192			80	0.6	0.56	2.55	29.4873	0.895455
2774.01	Unannotated mass-shift 2774.0052	diagnostic	182.045			82.41	1.1	0.38	1.1	25.91	0.902919
2774.01	Unannotated mass-shift 2774.0052	diagnostic	166.05			84.83	2.2	0.71	1.34	20.3405	0.905966
2774.01	Unannotated mass-shift 2774.0052	diagnostic	232.081			95.86	6.2	1.34	2.05	10.1073	0.9314
2774.01	Unannotated mass-shift 2774.0052	diagnostic	366.139			100	22.2	19.98	6.73	13.373	0.987893
2774.01	Unannotated mass-shift 2774.0052	diagnostic	512.197			67.59	0.4	0.52	3.55	24.9105	0.83459
2774.01	Unannotated mass-shift 2774.0052	diagnostic	292.102			98.28	15.7	5.11	4.14	7.71253	0.937278
2774.01	Unannotated mass-shift 2774.0052	diagnostic	122.06			64.48	0.4	0.22	0.56	64.4781	0.819234
2774.01	Unannotated mass-shift 2774.0052	diagnostic	569.218			63.45	0.2	0.42	1.59	83.2315	0.815628
2774.01	Unannotated mass-shift 2774.0052	diagnostic	168.065			99.31	33.5	39.14	14.37	8.07641	0.978024
2774.01	Unannotated mass-shift 2774.0052	diagnostic	204.086			100	46.5	54.41	15.11	7.74655	0.976872
2774.01	Unannotated mass-shift 2774.0052	diagnostic	138.055			100	53.2	99.18	28.39	6.56611	0.9685
2774.01	Unannotated mass-shift 2774.0052	diagnostic	145.05			53.79	0.2	0.25	0.38	100	0.767576
2774.01	Unannotated mass-shift 2774.0052	diagnostic	197.044			97.24	16.9	3.64	4.06	5.16041	0.897617
2774.01	Unannotated mass-shift 2774.0052	diagnostic	274.092			99.66	34.5	19.67	10.23	5.55172	0.934605
2774.01	Unannotated mass-shift 2774.0052	diagnostic	167.034			97.59	18.9	4.27	4.33	5.09957	0.901167
2774.01	Unannotated mass-shift 2774.0052	diagnostic	144.066			98.97	29.1	7.43	4.83	5.2368	0.923009
2774.01	Unannotated mass-shift 2774.0052	diagnostic	246.097			52.07	0.2	0.23	1.14	52.7387	0.758948
2774.01	Unannotated mass-shift 2774.0052	diagnostic	126.055			99.66	54.2	17.56	7.94	4.0683	0.920748
2774.01	Unannotated mass-shift 2774.0052	diagnostic	436.145			44.14	0.2	0.37	5.69	14.2681	0.719255
2774.01	Unannotated mass-shift 2774.0052	diagnostic	657.234			43.1	0.1	0.5	3.01	71.8067	0.714802
2774.01	Unannotated mass-shift 2774.0052	diagnostic	215.055			49.31	2	1.41	2.73	12.7258	0.734159
2774.01	Unannotated mass-shift 2774.0052	diagnostic	123.044			36.21	0.3	0.32	1.07	35.5544	0.679153
2774.01	Unannotated mass-shift 2774.0052	diagnostic	163.06			35.86	0.6	0.81	2.87	16.7851	0.675379
2774.01	Unannotated mass-shift 2774.0052	diagnostic	330.118			28.62	0.1	0.54	0.48	100	0.642647
2774.01	Unannotated mass-shift 2774.0052	diagnostic	214.071			40	3.1	1.4	2.59	6.96374	0.681017
2774.01	Unannotated mass-shift 2774.0052	diagnostic	154.05			27.59	0.9	0.47	1.27	11.2342	0.632369
2774.01	Unannotated mass-shift 2774.0052	diagnostic	196.06			30.34	4.1	1.35	2.43	4.12636	0.627731
2774.01	Unannotated mass-shift 2774.0052	peptide	203.077		-2570.93	80.34	0	10.87	0	100	0.901724
2774.01	Unannotated mass-shift 2774.0052	peptide	83.0358		-2690.97	72.76	0	4.16	0	100	0.863793
2774.01	Unannotated mass-shift 2774.0052	peptide	406.157		-2367.85	70.69	0	5.82	0	100	0.853448
2774.01	Unannotated mass-shift 2774.0052	peptide	0.0366		-2773.97	56.9	0	2.95	0	100	0.784483
2774.01	Unannotated mass-shift 2774.0052	peptide	568.211		-2205.79	54.14	0	1.44	0	100	0.77069
2774.01	Unannotated mass-shift 2774.0052	peptide	349.137		-2424.87	44.48	0	2.1	0	100	0.722414
2774.01	Unannotated mass-shift 2774.0052	peptide	771.291		-2002.71	37.24	0	1.22	0	100	0.686207
2774.01	Unannotated mass-shift 2774.0052	peptide	-17.0262		-2791.03	37.24	0	2.14	0	100	0.686207
2774.01	Unannotated mass-shift 2774.0052	peptide	730.26		-2043.74	33.79	0	0.63	0	100	0.668966
2774.01	Unannotated mass-shift 2774.0052	peptide	933.347		-1840.66	29.66	0	0.72	0	100	0.648276
2774.01	Unannotated mass-shift 2774.0052	peptide	552.216		-2221.79	29.31	0	1.54	0	100	0.646552
2774.01	Unannotated mass-shift 2774.0052	b	203.089	22.19	-2570.92	40.69	2.1	2.94	8.92	6.37293	0.690483
2774.01	Unannotated mass-shift 2774.0052	y	203.089	12.91	-2570.92	40.69	2.1	2.94	8.92	6.37293	0.690483
2245.8	Unannotated mass-shift 2245.7982	diagnostic	184.06			90.25	0.9	0.83	0.88	94.2564	0.946334
2245.8	Unannotated mass-shift 2245.7982	diagnostic	172.06			92.42	1.8	1.12	1.82	31.7267	0.952921
2245.8	Unannotated mass-shift 2245.7982	diagnostic	182.045			90.25	1.1	0.75	1.1	56.1636	0.943847
2245.8	Unannotated mass-shift 2245.7982	diagnostic	110.06			87	0.5	0.53	0.95	97.3433	0.93161
2245.8	Unannotated mass-shift 2245.7982	diagnostic	166.05			92.42	2.2	1.33	1.34	41.5903	0.950736
2245.8	Unannotated mass-shift 2245.7982	diagnostic	232.081			98.19	6.2	2.51	2.05	19.3241	0.968419
2245.8	Unannotated mass-shift 2245.7982	diagnostic	528.191			77.98	0.6	0.76	2.55	38.5223	0.885823
2245.8	Unannotated mass-shift 2245.7982	diagnostic	122.06			74.73	0.4	0.45	0.56	100	0.871126
2245.8	Unannotated mass-shift 2245.7982	diagnostic	292.102			99.28	15.7	8.5	4.14	12.9718	0.975495
2245.8	Unannotated mass-shift 2245.7982	diagnostic	366.139			100	22.2	18.27	6.73	12.2275	0.98113
2245.8	Unannotated mass-shift 2245.7982	diagnostic	145.05			66.06	0.2	0.61	0.38	100	0.829726
2245.8	Unannotated mass-shift 2245.7982	diagnostic	197.044			99.28	16.9	6.73	4.06	9.74502	0.957245
2245.8	Unannotated mass-shift 2245.7982	diagnostic	167.034			99.28	18.9	7.84	4.33	9.52065	0.959336
2245.8	Unannotated mass-shift 2245.7982	diagnostic	163.06			65.7	0.6	0.84	2.87	31.8788	0.82409
2245.8	Unannotated mass-shift 2245.7982	diagnostic	168.065			99.28	33.5	41.63	14.37	8.58679	0.983477
2245.8	Unannotated mass-shift 2245.7982	diagnostic	274.092			100	34.5	32.54	10.23	9.2166	0.973922
2245.8	Unannotated mass-shift 2245.7982	diagnostic	204.087			100	46.5	65.41	15.11	9.31166	0.987928
2245.8	Unannotated mass-shift 2245.7982	diagnostic	112.039			56.68	0.1	0.38	0.68	100	0.782646
2245.8	Unannotated mass-shift 2245.7982	diagnostic	144.067			99.64	29.1	8.61	4.83	6.10991	0.940583
2245.8	Unannotated mass-shift 2245.7982	diagnostic	138.055			100	53.2	99.22	28.39	6.56869	0.967359
2245.8	Unannotated mass-shift 2245.7982	diagnostic	208.06			52.71	0.3	0.48	1.15	73.7496	0.761301
2245.8	Unannotated mass-shift 2245.7982	diagnostic	657.234			51.62	0.1	0.73	3.01	100	0.757365
2245.8	Unannotated mass-shift 2245.7982	diagnostic	152.07			51.99	0.3	0.38	1.63	40.2503	0.757875
2245.8	Unannotated mass-shift 2245.7982	diagnostic	126.055			100	54.2	24.96	7.94	5.80424	0.945834
2245.8	Unannotated mass-shift 2245.7982	diagnostic	123.044			47.65	0.3	0.68	1.07	100	0.736616
2245.8	Unannotated mass-shift 2245.7982	diagnostic	246.097			46.93	0.2	0.36	1.14	74.47	0.733487
2245.8	Unannotated mass-shift 2245.7982	diagnostic	173.044			45.85	0	0.36	0	100	0.729242
2245.8	Unannotated mass-shift 2245.7982	diagnostic	436.144			41.52	0.2	0.59	5.69	21.5517	0.706173
2245.8	Unannotated mass-shift 2245.7982	diagnostic	226.071			40.07	0.4	0.37	0.76	49.1936	0.697668
2245.8	Unannotated mass-shift 2245.7982	diagnostic	222.097			36.1	0.2	1.28	4.15	55.581	0.679206
2245.8	Unannotated mass-shift 2245.7982	diagnostic	214.071			44.04	3.1	2.81	2.59	15.4081	0.707565
2245.8	Unannotated mass-shift 2245.7982	diagnostic	215.055			38.27	2	2.98	2.73	20.9005	0.682101
2245.8	Unannotated mass-shift 2245.7982	diagnostic	454.155			29.96	0.8	0.42	2.84	5.55949	0.644661
2245.8	Unannotated mass-shift 2245.7982	diagnostic	495.182			25.99	0.2	2.45	2.18	100	0.628993
2245.8	Unannotated mass-shift 2245.7982	diagnostic	407.166			25.99	0.4	2.04	2.82	47.0704	0.627801
2245.8	Unannotated mass-shift 2245.7982	diagnostic	154.05			25.99	0.9	0.89	1.27	20.1845	0.624894
2245.8	Unannotated mass-shift 2245.7982	diagnostic	196.06			28.88	4.1	2.55	2.43	7.40756	0.62476
2245.8	Unannotated mass-shift 2245.7982	peptide	139.08		-2106.72	41.16	0	8.26	0	100	0.705776
2245.8	Unannotated mass-shift 2245.7982	peptide	-64.002		-2309.8	37.55	0	3.21	0	100	0.687726
2245.8	Unannotated mass-shift 2245.7982	peptide	19.0366		-2226.76	33.57	0	3.05	0	100	0.66787
2245.8	Unannotated mass-shift 2245.7982	peptide	342.159		-1903.64	25.27	0	2.58	0	100	0.626354
2245.8	Unannotated mass-shift 2245.7982	b	203.091	18.26	-2042.71	42.96	2	6.95	9.43	15.8338	0.704137
2790	dHex Hex(4) HexNAc(4) NeuAc ---OR--- Hex(3) HexNAc(5) dHex Kdn + Hex3HexNAc2	diagnostic	528.192			93.27	0.6	0.56	2.55	34.2155	0.961599
2790	dHex Hex(4) HexNAc(4) NeuAc ---OR--- Hex(3) HexNAc(5) dHex Kdn + Hex3HexNAc2	diagnostic	110.06			91.52	0.5	0.29	0.95	55.5684	0.953162
2790	dHex Hex(4) HexNAc(4) NeuAc ---OR--- Hex(3) HexNAc(5) dHex Kdn + Hex3HexNAc2	diagnostic	366.139			100	22.2	22.82	6.73	15.2731	0.994114
2790	dHex Hex(4) HexNAc(4) NeuAc ---OR--- Hex(3) HexNAc(5) dHex Kdn + Hex3HexNAc2	diagnostic	172.06			83.04	1.8	0.34	1.82	8.73901	0.900067
2790	dHex Hex(4) HexNAc(4) NeuAc ---OR--- Hex(3) HexNAc(5) dHex Kdn + Hex3HexNAc2	diagnostic	232.081			99.42	6.2	0.83	2.05	6.46896	0.940766
2790	dHex Hex(4) HexNAc(4) NeuAc ---OR--- Hex(3) HexNAc(5) dHex Kdn + Hex3HexNAc2	diagnostic	166.05			82.16	2.2	0.43	1.34	12.0948	0.891485
2790	dHex Hex(4) HexNAc(4) NeuAc ---OR--- Hex(3) HexNAc(5) dHex Kdn + Hex3HexNAc2	diagnostic	184.06			75.73	0.9	0.26	0.88	25.1407	0.871294
2790	dHex Hex(4) HexNAc(4) NeuAc ---OR--- Hex(3) HexNAc(5) dHex Kdn + Hex3HexNAc2	diagnostic	168.065			100	33.5	40.45	14.37	8.4028	0.986354
2790	dHex Hex(4) HexNAc(4) NeuAc ---OR--- Hex(3) HexNAc(5) dHex Kdn + Hex3HexNAc2	diagnostic	122.06			69.59	0.4	0.16	0.56	48.6493	0.844591
2790	dHex Hex(4) HexNAc(4) NeuAc ---OR--- Hex(3) HexNAc(5) dHex Kdn + Hex3HexNAc2	diagnostic	138.055			100	53.2	100	28.39	6.62018	0.9705
2790	dHex Hex(4) HexNAc(4) NeuAc ---OR--- Hex(3) HexNAc(5) dHex Kdn + Hex3HexNAc2	diagnostic	657.235			60.82	0.1	0.33	3.01	65.6697	0.803289
2790	dHex Hex(4) HexNAc(4) NeuAc ---OR--- Hex(3) HexNAc(5) dHex Kdn + Hex3HexNAc2	diagnostic	182.045			64.33	1.1	0.23	1.1	12.4638	0.812956
2790	dHex Hex(4) HexNAc(4) NeuAc ---OR--- Hex(3) HexNAc(5) dHex Kdn + Hex3HexNAc2	diagnostic	145.049			59.06	0.2	0.23	0.38	100	0.793868
2790	dHex Hex(4) HexNAc(4) NeuAc ---OR--- Hex(3) HexNAc(5) dHex Kdn + Hex3HexNAc2	diagnostic	292.102			100	15.7	3.06	4.14	4.70553	0.906573
2790	dHex Hex(4) HexNAc(4) NeuAc ---OR--- Hex(3) HexNAc(5) dHex Kdn + Hex3HexNAc2	diagnostic	204.086			100	46.5	39.59	15.11	5.6359	0.942813
2790	dHex Hex(4) HexNAc(4) NeuAc ---OR--- Hex(3) HexNAc(5) dHex Kdn + Hex3HexNAc2	diagnostic	197.044			99.42	16.9	2.19	4.06	3.1762	0.870713
2790	dHex Hex(4) HexNAc(4) NeuAc ---OR--- Hex(3) HexNAc(5) dHex Kdn + Hex3HexNAc2	diagnostic	144.066			100	29.1	5.41	4.83	3.85553	0.885635
2790	dHex Hex(4) HexNAc(4) NeuAc ---OR--- Hex(3) HexNAc(5) dHex Kdn + Hex3HexNAc2	diagnostic	167.036			99.71	18.9	2.57	4.33	3.13032	0.866727
2790	dHex Hex(4) HexNAc(4) NeuAc ---OR--- Hex(3) HexNAc(5) dHex Kdn + Hex3HexNAc2	diagnostic	274.092			100	34.5	11.4	10.23	3.2291	0.877877
2790	dHex Hex(4) HexNAc(4) NeuAc ---OR--- Hex(3) HexNAc(5) dHex Kdn + Hex3HexNAc2	diagnostic	215.055			41.23	2	0.96	2.73	7.25471	0.692956
2790	dHex Hex(4) HexNAc(4) NeuAc ---OR--- Hex(3) HexNAc(5) dHex Kdn + Hex3HexNAc2	diagnostic	214.071			42.69	3.1	0.89	2.59	4.74182	0.692304
2790	dHex Hex(4) HexNAc(4) NeuAc ---OR--- Hex(3) HexNAc(5) dHex Kdn + Hex3HexNAc2	peptide	203.078		-2586.92	90.94	0	7.67	0	100	0.954678
2790	dHex Hex(4) HexNAc(4) NeuAc ---OR--- Hex(3) HexNAc(5) dHex Kdn + Hex3HexNAc2	peptide	-0.0006		-2790	88.3	0	2.23	0	100	0.94152
2790	dHex Hex(4) HexNAc(4) NeuAc ---OR--- Hex(3) HexNAc(5) dHex Kdn + Hex3HexNAc2	peptide	83.0354		-2706.96	85.67	0	2.73	0	100	0.928363
2790	dHex Hex(4) HexNAc(4) NeuAc ---OR--- Hex(3) HexNAc(5) dHex Kdn + Hex3HexNAc2	peptide	406.157		-2383.84	78.65	0	2.22	0	100	0.893275
2790	dHex Hex(4) HexNAc(4) NeuAc ---OR--- Hex(3) HexNAc(5) dHex Kdn + Hex3HexNAc2	peptide	568.207		-2221.79	74.56	0	1.67	0	100	0.872807
2790	dHex Hex(4) HexNAc(4) NeuAc ---OR--- Hex(3) HexNAc(5) dHex Kdn + Hex3HexNAc2	peptide	730.26		-2059.74	57.31	0	0.99	0	100	0.78655
2790	dHex Hex(4) HexNAc(4) NeuAc ---OR--- Hex(3) HexNAc(5) dHex Kdn + Hex3HexNAc2	peptide	349.134		-2440.86	54.68	0	1.29	0	100	0.773392
2790	dHex Hex(4) HexNAc(4) NeuAc ---OR--- Hex(3) HexNAc(5) dHex Kdn + Hex3HexNAc2	peptide	-17.0076		-2807.01	39.18	0	1.36	0	100	0.695906
2790	dHex Hex(4) HexNAc(4) NeuAc ---OR--- Hex(3) HexNAc(5) dHex Kdn + Hex3HexNAc2	b	203.091	23.4	-2586.91	41.81	2	1.9	9.43	4.20818	0.695801
2790	dHex Hex(4) HexNAc(4) NeuAc ---OR--- Hex(3) HexNAc(5) dHex Kdn + Hex3HexNAc2	y	203.087	13.88	-2586.91	42.98	1.9	1.92	8.86	4.90474	0.702542
1751.62	Hex(4) HexNAc(4) NeuAc	diagnostic	172.06			90.65	1.8	0.76	1.82	21.1398	0.940842
1751.62	Hex(4) HexNAc(4) NeuAc	diagnostic	184.06			81.29	0.9	0.58	0.88	59.2578	0.900367
1751.62	Hex(4) HexNAc(4) NeuAc	diagnostic	166.05			89.21	2.2	0.96	1.34	28.9213	0.930281
1751.62	Hex(4) HexNAc(4) NeuAc	diagnostic	528.192			73.38	0.6	0.72	2.55	34.6696	0.862806
1751.62	Hex(4) HexNAc(4) NeuAc	diagnostic	110.06			71.94	0.5	0.42	0.95	64.2422	0.856061
1751.62	Hex(4) HexNAc(4) NeuAc	diagnostic	232.081			97.12	6.2	1.7	2.05	13.0038	0.946151
1751.62	Hex(4) HexNAc(4) NeuAc	diagnostic	163.06			64.75	0.6	0.94	2.87	35.4415	0.819561
1751.62	Hex(4) HexNAc(4) NeuAc	diagnostic	182.045			67.63	1.1	0.55	1.1	31.0191	0.83014
1751.62	Hex(4) HexNAc(4) NeuAc	diagnostic	145.049			57.55	0.2	0.77	0.38	100	0.787094
1751.62	Hex(4) HexNAc(4) NeuAc	diagnostic	122.06			55.4	0.4	0.3	0.56	74.9248	0.774115
1751.62	Hex(4) HexNAc(4) NeuAc	diagnostic	292.102			99.28	15.7	5.39	4.14	8.22692	0.947637
1751.62	Hex(4) HexNAc(4) NeuAc	diagnostic	366.139			100	22.2	15.86	6.73	10.6139	0.968799
1751.62	Hex(4) HexNAc(4) NeuAc	diagnostic	197.044			99.28	16.9	4.79	4.06	6.93867	0.934176
1751.62	Hex(4) HexNAc(4) NeuAc	diagnostic	167.034			99.28	18.9	5.56	4.33	6.7562	0.936097
1751.62	Hex(4) HexNAc(4) NeuAc	diagnostic	168.065			99.28	33.5	39.3	14.37	8.10705	0.978349
1751.62	Hex(4) HexNAc(4) NeuAc	diagnostic	144.065			100	29.1	9.17	4.83	6.53343	0.959022
1751.62	Hex(4) HexNAc(4) NeuAc	diagnostic	204.086			100	46.5	61.65	15.11	8.77655	0.986309
1751.62	Hex(4) HexNAc(4) NeuAc	diagnostic	173.044			35.25	0	0.37	0	100	0.676259
1751.62	Hex(4) HexNAc(4) NeuAc	diagnostic	274.092			100	34.5	21.33	10.23	6.04211	0.945029
1751.62	Hex(4) HexNAc(4) NeuAc	diagnostic	126.055			100	54.2	25.53	7.94	5.93692	0.963489
1751.62	Hex(4) HexNAc(4) NeuAc	diagnostic	138.055			100	53.2	99.81	28.39	6.60743	0.969763
1751.62	Hex(4) HexNAc(4) NeuAc	diagnostic	214.071			48.92	3.1	1.93	2.59	11.7547	0.728147
1751.62	Hex(4) HexNAc(4) NeuAc	diagnostic	657.235			30.22	0.1	0.75	3.01	75.7295	0.650428
1751.62	Hex(4) HexNAc(4) NeuAc	diagnostic	215.055			39.57	2	1.82	2.73	13.1998	0.686705
1751.62	Hex(4) HexNAc(4) NeuAc	diagnostic	196.06			37.41	4.1	1.81	2.43	6.8083	0.664442
1751.62	Hex(4) HexNAc(4) NeuAc	peptide	203.077		-1548.55	58.27	0	14.3	0	100	0.791367
1751.62	Hex(4) HexNAc(4) NeuAc	peptide	83.0358		-1668.59	54.68	0	6.65	0	100	0.773381
1751.62	Hex(4) HexNAc(4) NeuAc	peptide	-0.0006		-1751.62	53.96	0	4.8	0	100	0.769784
1751.62	Hex(4) HexNAc(4) NeuAc	peptide	406.156		-1345.47	43.17	0	3.95	0	100	0.715827
1751.62	Hex(4) HexNAc(4) NeuAc	peptide	-17.0288		-1768.65	35.25	0	4.18	0	100	0.676259
1751.62	Hex(4) HexNAc(4) NeuAc	peptide	568.208		-1183.42	32.37	0	3.25	0	100	0.661871
1751.62	Hex(4) HexNAc(4) NeuAc	b	203.092	15.72	-1548.53	33.81	2	7.6	9.43	13.635	0.658439
1751.62	Hex(4) HexNAc(4) NeuAc	y	203.086	20.66	-1548.54	35.25	1.9	7.51	8.86	15.7265	0.666353
2100.76	N-Acetylhexosamine + dHex Hex(4) HexNAc(4) NeuAc ---OR--- Hex(3) HexNAc(5) dHex Kdn	diagnostic	172.06			88.59	1.8	0.78	1.82	21.0238	0.930668
2100.76	N-Acetylhexosamine + dHex Hex(4) HexNAc(4) NeuAc ---OR--- Hex(3) HexNAc(5) dHex Kdn	diagnostic	166.05			89.39	2.4	0.97	1.36	26.5861	0.930114
2100.76	N-Acetylhexosamine + dHex Hex(4) HexNAc(4) NeuAc ---OR--- Hex(3) HexNAc(5) dHex Kdn	diagnostic	232.081			99.2	6.2	1.76	2.05	13.7008	0.958098
2100.76	N-Acetylhexosamine + dHex Hex(4) HexNAc(4) NeuAc ---OR--- Hex(3) HexNAc(5) dHex Kdn	diagnostic	110.06			79.58	0.5	0.42	0.95	70.5116	0.894142
2100.76	N-Acetylhexosamine + dHex Hex(4) HexNAc(4) NeuAc ---OR--- Hex(3) HexNAc(5) dHex Kdn	diagnostic	184.06			79.05	0.9	0.56	0.88	55.6674	0.889065
2100.76	N-Acetylhexosamine + dHex Hex(4) HexNAc(4) NeuAc ---OR--- Hex(3) HexNAc(5) dHex Kdn	diagnostic	292.102			100	15.7	5.93	4.14	9.11793	0.957698
2100.76	N-Acetylhexosamine + dHex Hex(4) HexNAc(4) NeuAc ---OR--- Hex(3) HexNAc(5) dHex Kdn	diagnostic	366.139			100	22.2	14.48	6.73	9.69254	0.966629
2100.76	N-Acetylhexosamine + dHex Hex(4) HexNAc(4) NeuAc ---OR--- Hex(3) HexNAc(5) dHex Kdn	diagnostic	182.045			75.07	1.1	0.54	1.1	33.3957	0.866995
2100.76	N-Acetylhexosamine + dHex Hex(4) HexNAc(4) NeuAc ---OR--- Hex(3) HexNAc(5) dHex Kdn	diagnostic	144.066			100	29.1	10.67	4.83	7.60089	0.970615
2100.76	N-Acetylhexosamine + dHex Hex(4) HexNAc(4) NeuAc ---OR--- Hex(3) HexNAc(5) dHex Kdn	diagnostic	168.065			99.47	33.5	37.75	14.37	7.80135	0.975223
2100.76	N-Acetylhexosamine + dHex Hex(4) HexNAc(4) NeuAc ---OR--- Hex(3) HexNAc(5) dHex Kdn	diagnostic	204.087			100	46.5	67.7	15.11	9.63773	0.986451
2100.76	N-Acetylhexosamine + dHex Hex(4) HexNAc(4) NeuAc ---OR--- Hex(3) HexNAc(5) dHex Kdn	diagnostic	197.044			99.47	16.9	4.89	4.06	7.0889	0.936866
2100.76	N-Acetylhexosamine + dHex Hex(4) HexNAc(4) NeuAc ---OR--- Hex(3) HexNAc(5) dHex Kdn	diagnostic	167.036			99.73	18.9	5.69	4.33	6.93458	0.940542
2100.76	N-Acetylhexosamine + dHex Hex(4) HexNAc(4) NeuAc ---OR--- Hex(3) HexNAc(5) dHex Kdn	diagnostic	138.055			100	53.2	99.28	28.39	6.57274	0.968186
2100.76	N-Acetylhexosamine + dHex Hex(4) HexNAc(4) NeuAc ---OR--- Hex(3) HexNAc(5) dHex Kdn	diagnostic	528.193			66.58	0.6	0.7	2.55	30.2678	0.828902
2100.76	N-Acetylhexosamine + dHex Hex(4) HexNAc(4) NeuAc ---OR--- Hex(3) HexNAc(5) dHex Kdn	diagnostic	274.092			100	34.5	23.51	10.23	6.65897	0.954265
2100.76	N-Acetylhexosamine + dHex Hex(4) HexNAc(4) NeuAc ---OR--- Hex(3) HexNAc(5) dHex Kdn	diagnostic	126.055			99.47	54.2	31.3	7.94	7.23853	0.968989
2100.76	N-Acetylhexosamine + dHex Hex(4) HexNAc(4) NeuAc ---OR--- Hex(3) HexNAc(5) dHex Kdn	diagnostic	122.06			62.07	0.4	0.35	0.56	95.5864	0.807557
2100.76	N-Acetylhexosamine + dHex Hex(4) HexNAc(4) NeuAc ---OR--- Hex(3) HexNAc(5) dHex Kdn	diagnostic	145.05			55.97	0.2	0.51	0.38	100	0.778966
2100.76	N-Acetylhexosamine + dHex Hex(4) HexNAc(4) NeuAc ---OR--- Hex(3) HexNAc(5) dHex Kdn	diagnostic	163.06			53.58	0.6	0.51	2.87	16.0222	0.763727
2100.76	N-Acetylhexosamine + dHex Hex(4) HexNAc(4) NeuAc ---OR--- Hex(3) HexNAc(5) dHex Kdn	diagnostic	222.097			50.93	0.2	1.67	4.15	100	0.753294
2100.76	N-Acetylhexosamine + dHex Hex(4) HexNAc(4) NeuAc ---OR--- Hex(3) HexNAc(5) dHex Kdn	diagnostic	407.166			45.89	0.4	2.78	2.82	100	0.727363
2100.76	N-Acetylhexosamine + dHex Hex(4) HexNAc(4) NeuAc ---OR--- Hex(3) HexNAc(5) dHex Kdn	diagnostic	173.044			42.97	0	0.32	0	100	0.714854
2100.76	N-Acetylhexosamine + dHex Hex(4) HexNAc(4) NeuAc ---OR--- Hex(3) HexNAc(5) dHex Kdn	diagnostic	208.06			38.73	0.3	0.35	1.15	39.31	0.691553
2100.76	N-Acetylhexosamine + dHex Hex(4) HexNAc(4) NeuAc ---OR--- Hex(3) HexNAc(5) dHex Kdn	diagnostic	214.071			47.48	3.1	1.98	2.59	11.7462	0.721302
2100.76	N-Acetylhexosamine + dHex Hex(4) HexNAc(4) NeuAc ---OR--- Hex(3) HexNAc(5) dHex Kdn	diagnostic	246.097			37.4	0.2	0.31	1.14	50.8001	0.685822
2100.76	N-Acetylhexosamine + dHex Hex(4) HexNAc(4) NeuAc ---OR--- Hex(3) HexNAc(5) dHex Kdn	diagnostic	123.044			36.87	0.3	0.48	1.07	55.1304	0.682599
2100.76	N-Acetylhexosamine + dHex Hex(4) HexNAc(4) NeuAc ---OR--- Hex(3) HexNAc(5) dHex Kdn	diagnostic	215.055			39.52	2	1.96	2.73	14.2262	0.686772
2100.76	N-Acetylhexosamine + dHex Hex(4) HexNAc(4) NeuAc ---OR--- Hex(3) HexNAc(5) dHex Kdn	diagnostic	657.235			30.24	0.1	0.64	3.01	64.0495	0.650542
2100.76	N-Acetylhexosamine + dHex Hex(4) HexNAc(4) NeuAc ---OR--- Hex(3) HexNAc(5) dHex Kdn	diagnostic	436.145			26.79	0.2	0.46	5.69	10.7653	0.632687
2100.76	N-Acetylhexosamine + dHex Hex(4) HexNAc(4) NeuAc ---OR--- Hex(3) HexNAc(5) dHex Kdn	diagnostic	154.05			25.99	0.9	0.65	1.27	14.7262	0.624625
[truncated: 14,560 more rows]
