# Supplementary material for: Detecting diagnostic features in MS/MS spectra of post-translationally modified peptides
Source: Nat Commun. 2023 Jul 12;14:4132. doi: 10.1038/s41467-023-39828-0 (PMC10338467; doi:10.1038/s41467-023-39828-0)
Supplement: Supplementary file 9 — Source Data [file 41467_2023_39828_MOESM9_ESM.xlsx]

## Sheet: Figure 1a
Figure 1a: Calculation of spectral features. Data 1 shows an example raw spectrum. Data 2 is potential diagnostic ions. Data 3 is potention peptide remainder masses. Data 4 is potential fragment remainder masses.
		mz	intensity
	Data 1	284.143	4711292
		691.687	2.79119e+06
		691.353	1.93018e+06
		692.021	1.45154e+06
		904.526	1.42289e+06
		389.215	1.03963e+06
		601.368	889611
		1788.91	788417
		700.436	754723
		502.299	735085
		327.186	554544
		1344.62	520399
		1471.68	517415
		682.352	511397
		1760.9	505678
		498.232	503169
		1443.69	500812
		1040.43	500562
		258.145	478280
		838.371	450031
		847.504	440029
		301.17	427484
		1406.73	417190
		1372.62	398052
		785.879	367531
		682.017	326840
		649.298	323959
		1032.62	320673
		227.085	314610
		1234.68	314582
		685.681	277889
		522.233	275008
		1225.55	269738
		595.251	266596
		1542.75	260514
		275.172	256764
		243.109	248852
		686.013	245401
		666.323	232098
		682.686	221228
		1406.73	216425
		304.166	206113
		424.25	203800
		1032.62	186038
		658.665	171840
		226.119	170124
		403.235	153230
		1315.65	149547
		686.345	134465
		1057.46	133878
		941.366	132105
		1372.66	125782
		1972.97	123660
		739.3	120647
		685.345	117242
		1259.61	116171
		925.405	110554
		567.252	109675
		1683.83	109079
		1661.83	107879
		1061.47	105568
		1012.43	105515
		806.371	103900
		676.676	100224
		658.997	98046.4
		1160.54	97794
		338.153	95336.1
		1234.69	93623.1
		1197.54	92909
		1168.53	91796.1
		810.367	91471.4
		1556.78	87322.3
		1188.55	85339.1
		1168.52	84573.1
		897.398	83094.8
		1415.68	80821.1
		727.34	79829
		1689.84	78482.1
		695.357	75545.1
		1018.52	74566.3
		676.346	74432.1
		680.003	73134.5
		1717.86	72706.5
		228.135	72379.3
		1147.64	69809.4
		1655.82	68966.2
		295.112	68559.6
		226.1	67926.8
		470.228	67695
		205.097	64299.4
		432.262	63034
		177.103	62802
		1245.56	62039.8
		678.307	60436.3
		531.329	59202.6
		634.316	58750.8
		1089.5	58097.8
		1287.61	58059
		1584.77	56439
		677.014	56417.9
		1471.68	56207.3
		1753.86	54860.2
		1552.75	54710.7
		758.395	54589.2
		485.198	53313.8
		1797.88	52798.8
		733.384	51952.8
		1644.82	51593.7
		516.317	51020.4
		1140.52	50011.6
		1769.82	49329.7
		1400.7	49177.3
		388.185	49033.7
		566.76	48886.3
		428.161	48881.8
		1132.56	47053.2
		1117.5	47047
		185.165	46276.8
		1514.75	42444.7
		707.304	42373.8
		1570.76	41403.9
		610.649	40890.2
		923.988	40584.8
		247.143	40398.7
		609.337	40324.1
		346.215	39484.1
		644.414	39376.5
		850.912	39060.8
		496.221	39048.4
		615.992	38791.4
		676.009	38222.9
		300.138	38049
		743.354	38046.1
		199.144	37676.7
		1147.65	37098.6
		1356.65	36968.3
		455.264	36679.8
		211.089	36621.3
		1029.45	36406
		1274.54	36171.7
		1069.45	36042.2
		1574.81	35652.4
		749.364	35473.5
		1925.88	35227.3
		535.246	34994.7
		914.4	34966
		1241.57	34853.3
		816.393	34794.1
		775.866	34785.7
		366.16	34685.9
		1486.71	34305.5
		1638.82	34249.2
		171.149	33639.4
		313.15	33344.1
		624.271	33325.4
		219.15	31900.7
		275.142	31892.6
		503.221	31856.7
		436.24	30969.6
		1349.7	30808.8
		1473.67	30789.9
		675.354	30621.3
		375.116	30536.9
		827.356	30453.1
		652.994	30318
		1345.62	30160.2
		1214.57	29960.1
		1217.62	29635.6
		542.221	28978.2
		331.161	28878.4
		699.83	28128.4
		1160.54	28040.1
		310.142	27625.3
		711.291	27367.4
		333.193	26683.8
		375.239	26505.7
		547.282	26494
		488.32	26054.4
		719.339	26041.5
		785.346	25966.3
		456.167	25910.2
		1627.71	25760
		379.214	25405
		344.231	25048.5
		311.147	24977.9
		484.188	24805.4
		512.217	24734.5
		686.228	24567.9
		560.234	24516.5
		213.16	24204.6
		417.255	23784.6
		554.33	23662.9
		520.723	23579.8
		1273.55	23470.4
		226.057	23070.6
		1052.45	23047.9
		562.253	22241.5
		599.179	22105.7
		319.665	21339.1
		539.234	21301.3
		215.097	20487.2
		245.16	20231.2
		312.138	18337.9
		239.095	18175.7
		240.279	18009.1
		312.229	17604.6
		270.13	17193.4
		173.055	16204.7
		309.158	15840.4
		185.387	14861
	Data 2	mass	height
		284.143	337001
		498.231	107969
		522.232	49144.8
		327.185	26802
		301.169	26129.9
		424.249	19024.2
		227.085	18025.6
		300.137	10815.4
		496.216	4433.53
		226.1	3427.12
		159.093	3371.01
		470.225	2755.63
		183.149	2335.78
		175.119	2112.68
		211.144	1827.28
		197.128	1658.74
		258.145	1554.08
		514.226	1524.02
		514.227	1522.35
		169.134	1512.48
		226.12	1504.13
		595.248	1393.56
		201.123	1384.08
		595.247	1294.38
		169.097	1212.78
		212.103	1207.56
		136.075	1148.5
		228.135	1145.9
		235.119	1126.76
		213.087	1096.52
		242.15	1061.79
		215.139	1058.12
		512.247	1002.76
		552.152	1000.29
		227.104	966.85
		185.165	917.256
		251.15	872.049
		512.245	863.331
		396.242	862.528
		199.181	848.179
		199.108	840.522
		664.305	832.486
		244.093	821.204
		243.134	814.381
		173.129	807.299
		326.172	793.832
		217.135	787.666
		181.524	776.802
		129.102	774.783
		254.151	774.138
		229.119	768.47
		268.165	730.663
		185.093	723.759
		240.135	713.467
		663.311	695.978
		181.506	677.948
		243.109	675.686
		567.252	669.317
		312.156	660.816
		663.31	656.859
		166.061	644.638
		282.182	643.168
		245.13	638.921
		213.16	636.797
		436.237	636.112
		258.109	630.747
		225.098	623.931
		200.139	622.975
		185.128	621.485
		230.113	616.031
		680.337	614.319
		171.113	614.277
		216.099	613.443
		296.198	612.409
		369.225	604.811
		325.187	599.221
		272.173	591.248
		283.142	581.62
		187.144	580.732
		227.175	574.765
		233.165	567.562
		244.166	564.39
		157.133	527.579
		217.082	515.05
		245.077	513.822
		186.089	512.649
		201.087	508.945
		223.155	501.549
		297.156	487.447
		355.198	474.702
		187.087	473.717
		538.226	467.634
		186.123	454.853
		270.145	447.715
		259.093	441.58
		249.123	439.25
		233.129	432.669
		195.087	432.658
		310.214	426.994
		249.16	422.349
		200.103	421.622
		253.093	415.824
		235.107	409.04
		324.229	399.559
		339.203	396.721
		288.203	395.411
		277.118	383.645
		261.124	380
		355.161	372.164
		219.113	363.156
		300.155	362.571
		298.141	362.524
		357.177	336.375
		301.132	334.789
		313.152	329.036
	Data 2	mass	height
		180.114	16905.2
		152.111	16758
		40.0068	8191.5
		109.07	2685.15
		135.088	1215
		153.11	1181.91
		162.09	1130.93
		181.104	1010.92
		-33.979	994.416
		-907.447	865.509
		163.09	685.734
		-1000.46	664.567
		-1183.56	649.371
		-969.459	629.385
		-1375.61	558.235
		-1225.56	541.248
		-1264.61	519.808
		-1104.59	478.021
		-1361.69	477.985
		-1364.71	436.586
		-244.592	391.02
		-1736.87	382.798
		-1958.84	380.82
	Data 3	mass	height
		180.114	16905.2
		152.111	16758
		40.0068	8191.5
		109.07	2685.15
		135.088	1215
		153.11	1181.91
		162.09	1130.93
		181.104	1010.92
		-33.979	994.416
		-907.447	865.509
		163.09	685.734
		-1000.46	664.567
		-1183.56	649.371
		-969.459	629.385
		-1375.61	558.235
		-1225.56	541.248
		-1264.61	519.808
		-1104.59	478.021
		-1361.69	477.985
		-1364.71	436.586
		-244.592	391.02
		-1736.87	382.798
		-1958.84	380.82
	Data 4	mass	height
		180.114	16905.2
		152.111	16758
		40.0068	8191.5
		109.07	2685.15
		135.088	1215
		153.11	1181.91
		162.09	1130.93
		181.104	1010.92
		-33.979	994.416
		-907.447	865.509
		163.09	685.734
		-1000.46	664.567
		-1183.56	649.371
		-969.459	629.385
		-1375.61	558.235
		-1225.56	541.248
		-1264.61	519.808
		-1104.59	478.021
		-1361.69	477.985
		-1364.71	436.586
		-244.592	391.02
		-1736.87	382.798
		-1958.84	380.82

## Sheet: Supplementary Fig 1
Supplementary Figure 1: Comparison of RNA crosslinked PSMs recovered using extra fragmentation feature. Data 1 shows the number of PSMs.
	Data 1	PSMs without extra feature	PSMs with extra feature
		12376	12848

## Sheet: Figure 2a
Figure 2a: all possible fragment remainder masses for y-ions from the 226 mass shift. Data 1 shows the mass and intensity of each feature.
	Data 1	mass	height
		1.009	46095
		94.03	44322.6
		95.0346	18979
		-17.9948	18480.1
		77.0068	16984.4
		-18.0306	15478.8
		-27.0162	13995.9
		-55.0224	13032
		25.9962	12711.2
		-27.0508	12685.8
		0.9808	11972.6
		191.087	11787.9
		-19.0478	11727.4
		-17.0142	11724.7
		-27.0126	11600.6
		-39.0274	11577.5
		-11.0214	11535.5
		-112.068	11003
		-46.001	10916.6
		26.0062	10653.4
		-39.0238	9698.12
		-39.0634	9494.86
		-11.0172	9416.48
		-11.0562	9403.42
		-55.0164	9328.38
		-46.0396	9247.56
		-98.053	9101.26
		-55.061	9065.64
		-146.064	8954.79
		151.046	8741.19
		28.0002	8528.88
		-5.0336	8364.2
		77.9914	8264.89
		-37.0364	8251.53
		78.0104	8236.39
		-18.0536	8228.22
		58.0322	8179.61
		95.0518	8142.22
		-146.077	8063.74
		-174.097	7983.65
		98.0542	7880.25
		-55.014	7864
		-146.082	7834.22
		-18.0468	7680.03
		-126.074	7587.7
		-11.0136	7571.38
		2	7551.7
		-146.109	7487.84
		-146.089	7452.66
		-126.079	7415.05
		207.11	7385.72
		-27.0062	7359.64
		-17.0466	7350.21
		-20.0364	7276.68
		-20.0376	7253.6
		2.0134	7212.56
		-20.033	7179.78
		207.1	7110.74
		58.0174	7098.5
		165.059	7078.98
		151.035	7055.68
		191.052	7039.9
		-126.085	6997.52
		-20.0212	6951.14
		-20.042	6922.88
		-146.113	6887.66
		-34.0606	6851.96
		-34.0586	6842.84
		-34.0532	6823.03
		95.054	6802.1
		-117.064	6800.79
		-131.104	6773.35
		-168.123	6740.65
		-37.0568	6738.36
		111.039	6723.13
		54.0086	6721.15
		181.056	6686.61
		-117.087	6680.76
		-34.0482	6663.84
		-36.0898	6659.87
		-39.069	6642.47
		-34.037	6629.01
		-168.119	6617.08
		-34.0728	6573.31
		-55.0652	6554.79
		-20.0478	6491.51
		-131.079	6480.65
		224.078	6477.24
		241.093	6463.99
		28.0194	6455.9
		130.049	6441.19
		-168.126	6434.24
		-46.0454	6419.97
		-126.064	6415.61
		-133.099	6347.09
		148.069	6338.95
		-65.0588	6317.96
		-133.105	6297.02
		1.9854	6282.69
		-31.0416	6272.22
		-39.0172	6256.25
		193.092	6240.77
		241.082	6233.56
		-35.021	6213.98
		-34.026	6207.26
		111.045	6205.58
		1.9844	6205
		-19.033	6193.97
		-245.132	6187.22
		165.071	6146.7
		-145.079	6144.22
		-130.11	6130.67
		241.096	6121.59
		-155.092	6109.43
		-19.0326	6046.47
		165.049	6046.47
		-133.093	6043.93
		241.079	6041.55
		-36.0764	6041.09
		-37.0606	6041.05
		-11.0106	6035.02
		-174.085	6034.39
		-183.113	6027.27
		94.9974	6022.79
		115.053	6019.55
		-45.0372	5986.33
		-45.0416	5969.92
		-28.0094	5966.4
		-174.12	5946.64
		-3.9952	5945.98
		192.089	5937.62
		-39.0704	5919.89
		-45.0456	5915.85
		-168.106	5914
		-34.0214	5896.21
		-4.046	5889.2
		-133.09	5881.7
		115.055	5872.6
		-162.065	5861.97
		-145.095	5855.7
		-183.096	5844.93
		-183.121	5837.65
		-28.0112	5817.61
		-211.137	5817.57
		-155.081	5793.79
		-202.115	5776.93
		-202.109	5768.84
		-130.1	5756.79
		-134.091	5755.58
		240.074	5752.62
		-211.147	5747.28
		-31.0262	5726.08
		208.076	5699.03
		-45.053	5683.39
		-4.0478	5673.45
		-112.1	5671.78
		-130.115	5662.79
		-75.0446	5658.92
		181.069	5645.6
		-37.0628	5631.91
		-245.122	5615.61
		-20.0102	5609.6
		-17.052	5592.61
		-131.073	5591.51
		-140.115	5582.9
		-75.0468	5581.2
		-245.146	5572.09
		-140.1	5569.8
		94.0554	5567.9
		-211.15	5553.33
		53.0136	5551.79
		78.0236	5536.02
		-211.132	5523.78
		22.9788	5515.19
		-140.106	5506.4
		37.0002	5505.13
		72.043	5498.34
		26.9946	5493.89
		50.0148	5476.54
		-103.048	5473.17
		88.0288	5460.95
		-140.118	5456.31
		-133.083	5444.42
		37.0024	5442.88
		-45.0284	5437.88
		-168.099	5432.18
		-174.081	5429.75
		-133.114	5410.11
		-103.042	5408.49
		-211.131	5407.01
		-134.082	5406.24
		319.137	5403.78
		-140.088	5387.71
		-183.128	5383.83
		-245.15	5360.54
		-71.0682	5352.63
		-202.127	5349.53
		-35.0126	5340.42
		-69.0394	5331.8
		-32.0254	5328.11
		319.143	5322.21
		-53.0526	5319.21
		-69.0504	5309.02
		102.051	5306.73
		319.144	5296.91
		-103.059	5295.75
		-130.094	5295.43
		-152.112	5293.14
		-211.129	5286.71
		25.9608	5286.41
		29.989	5284.22
		319.133	5284.15
		-4.0208	5281.88
		-131.114	5260.77
		-71.0626	5256.54
		-32.0212	5254.58
		7.9836	5252.33
		-156.073	5252.09
		-112.101	5250.73
		-218.122	5249.75
		-31.0498	5248.54
		-37.0648	5245.12
		-127.079	5234.75
		-184.085	5219.18
		241.069	5218.24
		152.044	5216.8
		-218.122	5216.45
		152.052	5215.66
		-60.0558	5210.87
		7.9894	5210.33
		-4.0154	5206.5
		77.9698	5205.51
		-32.0164	5200.63
		29.9798	5196.43
		-75.0564	5194.98
		-162.075	5183.79
		50.0056	5183.78
		191.048	5180.67
		-60.0422	5168.24
		-119.085	5166.19
		-110.089	5163.81
		-60.0524	5163.34
		224.088	5154.21
		-152.099	5151.1
		-152.09	5148.97
		-184.097	5138.86
		-127.072	5135.77
		-110.075	5132.43
		27.984	5132.22
		-225.145	5130.33
		-134.101	5124.06
		-240.132	5123.69
		-19.03	5118.54
		-218.132	5117.78
		-152.096	5114.93
		-117.099	5114.66
		-240.128	5102.12
		-89.0552	5100.27
		-119.09	5087.26
		152.042	5086.26
		-6.021	5084.89
		-199.111	5084.84
		-5.02	5080.8
		165.043	5080.15
		-132.092	5079.12
		-27.0622	5073.8
		-60.0468	5072.69
		-184.104	5062.06
		-156.085	5060.52
		-71.0594	5058.64
		-218.116	5055.41
		-112.049	5055.16
		77.9684	5052.3
		-127.066	5048.03
		-136.096	5047.84
		-165.075	5046.12
		129.062	5045.56
		-241.132	5040.45
		-127.091	5037.82
		-159.111	5035.97
		-199.115	5035.83
		-106.092	5022.54
		-245.158	5021.29
		-213.111	5014.5
		-127.062	5011.45
		-45.0596	5011
		-52.0514	5009.3
		53.991	5005.65
		-32.0014	5004.59
		-199.105	5002.59
		-132.08	5001.06
		337.15	4999.45
		-225.14	4999.31
		-11.0086	4997.07
		-136.094	4993.35
		-127.061	4991.43
		-226.122	4984.36
		102.045	4980.01
		-225.153	4979.81
		-89.0598	4977.05
		-183.088	4957.27
		-154.105	4955.89
		-69.0566	4954.6
		-60.0668	4952.08
		-119.077	4951.78
		-22.0698	4945.81
		40.0166	4942.49
		-56.0202	4942.33
		-168.093	4941.96
		-6.0108	4935.2
		-91.0756	4932.77
		-141.083	4930.72
		36.984	4930.62
		-213.114	4928.32
		-126.055	4926.92
		-141.075	4926.72
		-142.07	4926.45
		-202.1	4925.26
		-213.095	4924
		72.0294	4923.76
		58.0034	4922.54
		68.0228	4916.4
		166.063	4915.62
		-151.115	4913.56
		-116.089	4911.22
		-110.072	4910.42
		-91.0712	4908.16
		-142.072	4907.98
		-140.075	4907.04
		-162.079	4905.35
		125.057	4899.19
		-65.0674	4897.35
		166.06	4896.73
		116.037	4895.22
		37.01	4892.29
		-132.073	4887.92
		23.9912	4886.6
		-76.083	4883.15
		-136.099	4877.46
		-127.094	4876.53
		-106.081	4874.46
		-159.09	4873.1
		166.066	4868.16
		-52.0564	4868.1
		-14.0538	4863.48
		-84.058	4861.75
		-98.0888	4855.6
		-91.078	4851.91
		-141.086	4849.53
		-226.13	4847.65
		-213.117	4847.64
		323.134	4843.7
		-148.097	4838.39
		278.119	4836.33
		-132.069	4834.38
		98.036	4834.17
		97.0382	4832.68
		96.0318	4831.3
		-103.065	4830.55
		22.0086	4829.61
		125.055	4827.25
		-184.111	4817.93
		-154.096	4815.05
		-5.0674	4813.12
		-146.124	4811.59
		-132.066	4810.03
		-105.068	4809.22
		-148.108	4806.83
		-105.056	4806.38
		-225.134	4805.07
		-127.053	4803.84
		-119.073	4802.06
		-133.12	4801.59
		130.035	4800.47
		-105.063	4796.23
		-241.136	4795.47
		322.15	4791.82
		78.0272	4790.5
		-218.139	4790.19
		-110.099	4789.26
		1.9746	4788.14
		223.074	4785.44
		-240.142	4785.23
		111.019	4784.9
		-112.103	4779.75
		-22.0656	4778.11
		-202.134	4776.32
		22.0068	4775.55
		-174.126	4775.55
		-165.09	4774.92
		-127.095	4774.27
		-133.074	4762.13
		-145.109	4760.59
		319.152	4757.2
		164.071	4755.6
		-105.081	4754.41
		278.111	4752.47
		-151.105	4748.47
		-52.0408	4747.74
		-105.074	4746.48
		322.152	4740.28
		-75.0662	4733.91
		-89.0678	4733.74
		-164.1	4732.85
		-71.0762	4727.7
		79.0062	4724.74
		40.011	4724.35
		-152.083	4724.03
		-68.0588	4717.27
		-160.094	4713.62
		278.123	4712.2
		-105.077	4709.3
		-6.006	4705.34
		-105.095	4695.54
		-160.093	4693.22
		-245.17	4692.47
		-84.0622	4691.77
		-218.141	4688.37
		-241.115	4687.05
		-160.098	4682.38
		-116.085	4682.19
		-106.076	4681.63
		-132.055	4679.2
		-49.0474	4677.68
		319.125	4675.99
		-39.0728	4674.81
		209.066	4674.45
		-199.125	4673.01
		-160.099	4664.26
		-142.063	4663.88
		-49.056	4659.76
		49.9962	4659.26
		-124.093	4657.85
		-76.0716	4657.19
		-91.0824	4657.17
		-37.0678	4656.14
		115.033	4653.93
		-154.091	4653.52
		36.9818	4651.32
		53.0316	4649.98
		37.9956	4649.76
		-31.9986	4648.88
		114.101	4642.79
		-125.083	4641.59
		-133.053	4640.9
		-124.088	4635.99
		-6.031	4633.14
		-141.091	4630.58
		-45.0626	4628.88
		-197.122	4624.34
		7.9654	4620.46
		37.9852	4620.16
		24.002	4618.74
		-218.142	4617.38
		-164.082	4610.13
		-3.9844	4607.33
		-42.071	4606.83
		-37.0192	4605.71
		323.148	4604.91
		-119.098	4603.67
		-211.122	4602.92
		-133.057	4600.99
		79.0174	4600.69
		223.082	4599.85
		-133.122	4595.51
		-197.117	4594.93
		-49.0574	4592.28
		-84.0482	4592.18
		288.118	4589.9
		-155.111	4589.63
		-52.039	4589.39
		164.063	4586.71
		208.104	4584.53
		58.0012	4584.3
		-168.086	4583.39
		208.109	4581.1
		-178.123	4580.65
		-133.06	4577.57
		-32.048	4577.51
		288.131	4576.71
		-159.116	4576.45
		-168.087	4574.74
		-32.047	4572.49
		-184.117	4571.32
		166.053	4568.28
		-124.109	4565.76
		-132.109	4564.6
		38.0018	4559.02
		-124.11	4557.69
		68.0136	4556.28
		21.9998	4551.96
		-197.112	4551.48
		76.011	4549.7
		-125.074	4549.06
		129.072	4547.5
		-226.112	4542.65
		-226.136	4537.27
		-124.114	4535.66
		-178.126	4534.48
		-160.104	4534.27
		278.126	4531.34
		193.103	4530.6
		279.116	4530.52
		-145.112	4529.57
		29.9986	4527.39
		-218.106	4525.42
		-105.099	4524.52
		38.004	4523.25
		-165.094	4523.05
		-32.0408	4521.75
		-70.0552	4520.1
		-148.091	4518.63
		-32.0578	4517.12
		88.0166	4516.28
		-69.0626	4516.09
		68.032	4513.27
		-178.117	4512.41
		77.0282	4512.39
		-160.083	4511.19
		36.9804	4511.17
		-151.1	4508.67
		-197.13	4507.54
		148.054	4507.16
		-70.0572	4506.87
		-184.12	4506.11
		-127.099	4504.51
		279.113	4503.7
		-136.08	4503.01
		-65.0268	4497.37
		98.0342	4496.68
		-148.116	4492.19
		72.0244	4490.09
		-105.044	4489.24
		182.071	4489.06
		-140.071	4487.07
		-76.069	4486.91
		37.9812	4484.15
		-213.091	4483.31
		97.0216	4481.1
		-32.0602	4478.57
		-133.07	4472.81
		225.07	4470.4
		-200.111	4469.68
		-164.079	4468.87
		222.091	4467.97
		-70.0608	4466.89
		-133.068	4464.87
		154.07	4462.65
		-82.072	4460.54
		-20.002	4460.09
		-143.077	4458.76
		190.076	4456.17
		38.0064	4455.89
		225.075	4455.75
		-226.138	4455.23
		166.073	4454.23
		319.157	4454.13
		-232.129	4454.05
		264.126	4453.16
		-141.094	4452.76
		-152.079	4452.7
		154.065	4451.93
		-197.11	4451.69
		-5.0178	4451.14
		54.0262	4449.5
		322.13	4448.9
		-70.0436	4446.43
		-75.0772	4444.52
		-232.126	4444.47
		81.0256	4442.68
		-100.045	4440.36
		-169.101	4438.25
		-231.136	4437.22
		125.049	4436.8
		-231.122	4433.86
		-165.126	4432.92
		-165.127	4432.41
		-61.0166	4431.92
		-200.106	4431.39
		-100.04	4429.55
		-127.046	4429.32
		-136.109	4428.69
		-132.112	4428.06
		248.104	4426.6
		154.077	4423.88
		-3.035	4423.56
		-164.11	4423.55
		-232.137	4422.02
		-151.098	4419.99
		-70.0628	4419.76
		-147.105	4417.26
		337.16	4414.88
		-138.106	4414.03
		222.08	4412.49
		-133.124	4412.44
		-231.138	4408.97
		-178.13	4407.5
		-70.0422	4406.39
		76.018	4406.02
		-169.096	4405.01
		26.0266	4404.15
		-125.087	4402.76
		-147.108	4402.42
		-218.147	4398.55
		-28.0256	4395.03
		182.057	4394.64
		-232.12	4392.69
		-245.176	4391.13
		-200.104	4389.86
		-89.0376	4389
		-147.103	4388.41
		-154.114	4387.16
		-232.145	4385.69
		-240.147	4384.66
		-178.111	4382.77
		222.095	4381.91
		-33.0434	4380.91
		-233.148	4380.2
		190.081	4379.75
		-36.0632	4378.05
		-202.138	4376.92
		-21.005	4376.55
		262.121	4376.26
		337.139	4375.15
		-48.0484	4374.29
		-3.0242	4373.74
		-124.124	4373.54
		-199.131	4373.53
		-164.116	4372.11
		-227.107	4368.75
		125.067	4368.21
		322.129	4367.58
		-16.994	4367.11
		-61.0286	4364.89
		304.152	4364.73
		-82.0678	4364.38
		-42.0596	4363.73
		-165.122	4363.51
		258.103	4362.84
		174.051	4361.81
		279.124	4361.4
		-14.0714	4361.37
		-60.0246	4359.08
		-6.001	4356.64
		-233.143	4356.17
		190.071	4355.9
		258.105	4353.73
		-117.105	4352.97
		-154.083	4351.79
		-52.0664	4351.1
		319.158	4350.05
		-69.0652	4350.04
		86.0386	4346.23
		248.091	4346.22
		-100.038	4342.42
		-200.102	4341.78
		-227.11	4339.98
		-116.079	4339.4
		174.048	4336.05
		321.143	4335.3
		166.076	4331.84
		-225.165	4331.62
		279.107	4330.98
		-7.0202	4329.87
		-146.127	4328.6
		86.0444	4326.4
		-33.0306	4326.04
		-84.0684	4325.36
		-136.076	4324.83
		-117.048	4324.72
		-48.053	4324.18
		264.119	4323.82
		24.0054	4323.65
		-48.042	4323.46
		-143.082	4322.84
		65.005	4322.83
		-142.087	4321.35
		-197.136	4321.13
		-159.085	4316.22
		-199.132	4315.92
		225.067	4314.87
		-231.142	4313.58
		-33.0478	4313.12
		-132.125	4312.98
		-184.127	4312.49
		181.079	4309.48
		-167.106	4309
		96.0132	4306.16
		65.9588	4304.11
		-56.0326	4302.73
		-165.098	4301.95
		172.068	4299.33
		-183.141	4298.5
		-154.082	4298.21
		288.112	4297.51
		-235.137	4295.47
		351.158	4294.56
		154.058	4294.45
		-88.0576	4293.81
		-148.12	4289.99
		-70.0678	4289.54
		130.031	4288.42
		-7.0254	4284.85
		-132.12	4283.17
		174.054	4283.15
		264.117	4282.42
		-162.092	4281.73
		55.0122	4281.35
		-38.042	4280.35
		-110.108	4280.04
		38.0274	4277.62
		38.0134	4277.31
		225.081	4275.4
		-63.0376	4272.95
		-213.127	4271.07
		-132.135	4270.08
		-70.0684	4269.79
		190.069	4265.42
		-227.102	4263.05
		194.088	4261.61
		-151.095	4261.37
		209.079	4259.63
		-119.105	4258.97
		278.104	4258.5
		-148.086	4257.29
		-63.0448	4256.57
		-162.096	4252.28
		-183.081	4250.84
		-48.057	4249.34
		-128.032	4247.68
		304.147	4245.26
		351.155	4244.99
		38.0324	4243.27
		279.126	4238.43
		195.066	4237.15
		76.0016	4236.84
		-247.166	4236.77
		-188.113	4236.57
		36.0122	4236.52
		-77.0572	4236.06
		27.9802	4235.26
		38.0182	4233.49
		194.096	4232.15
		312.127	4232.09
		148.052	4231.27
		-143.065	4229.61
		288.111	4229.6
		-200.117	4226.46
		308.14	4226.39
		-65.0712	4224.3
		-168.141	4223.56
		-232.149	4220.73
		-235.143	4215.95
		-247.163	4214.44
		-16.026	4214.11
		-167.115	4213.24
		-100.036	4212.86
		65.0116	4212.71
		-184.13	4211.64
		225.083	4211.32
		172.075	4210.72
		195.082	4210.37
		-233.136	4209.38
		-128.041	4208.78
		-233.153	4208.68
		-241.148	4208.07
		38.0202	4207.66
		86.0328	4207.52
		-226.142	4207.12
		53.0348	4205.29
		36.0008	4203.29
		248.108	4202.84
		-239.148	4202.72
		11.9796	4202.42
		-218.152	4201.16
		321.14	4200.33
		-227.115	4197.39
		-35.045	4197.33
		100.071	4196.6
		64.9954	4196.44
		-239.143	4196.17
		312.123	4193.29
		-70.0364	4192.26
		-42.0558	4191.97
		-82.0602	4191.28
		-165.136	4191.14
		-231.146	4190.23
		-33.0252	4189.87
		322.127	4189.54
		-88.0668	4189.14
		-235.144	4187.85
		-211.117	4185.96
		-33.053	4183.76
		23.977	4182.63
		-165.117	4182.54
		308.146	4182.1
		-156.098	4180.59
		9.9942	4180.46
		304.144	4180.09
		-142.089	4177.08
		338.154	4175.62
		-134.11	4173.89
		-48.036	4173.06
		-77.0538	4172.87
		-49.0392	4172.47
		338.142	4172.09
		-77.0618	4171.44
		330.148	4169.88
		38.0368	4169.27
		-110.059	4168.23
		-139.097	4164.09
		-147.095	4162.7
		-89.0806	4160.88
		-188.111	4159.74
		-96.069	4158.85
		-33.0552	4158.26
		225.084	4157.77
		-235.13	4157.22
		-52.0692	4156.97
		-19.0262	4156.87
		-167.095	4156.03
		-217.14	4155.81
		288.136	4155.69
		-14.042	4155.17
		36.9772	4154.8
		-152.075	4154.71
		222.101	4154.56
		-226.143	4153.57
		-165.116	4152.53
		351.164	4151.02
		55.005	4150.16
		166.078	4149.19
		19.9856	4145.9
		21.9898	4143.14
		39.002	4142.5
		95.059	4142.46
		231.085	4142.4
		-49.0672	4141.49
		86.03	4138.5
		-7.0146	4138.45
		86.0522	4137.88
		-48.0606	4134.43
		-43.0368	4132.8
		-3.0196	4131.7
		-127.043	4129.74
		-108.09	4129.26
		-165.105	4128.68
		-68.0682	4127.06
		9.983	4126.28
		-130.083	4125.04
		248.088	4124.01
		312.134	4123.36
		130.072	4121.41
		-75.0822	4120.5
		-91.0496	4120.03
		-200.119	4117.86
		222.102	4117.82
		-239.152	4117.15
		212.091	4117.02
		-71.0484	4116.4
		-105.04	4115.7
		-158.108	4115.66
		-33.0212	4115.11
		-120.096	4113.07
		-165.106	4111.51
		312.119	4109.4
		294.129	4107.82
		294.141	4102.36
		248.109	4102.32
		-197.14	4102.19
		351.151	4101.93
		-139.084	4101.73
		-61.0368	4101.03
		86.0286	4100.56
		-167.093	4099.65
		-154.079	4099.46
		68.0076	4099.15
		321.137	4097.52
		-199.136	4097.14
		195.065	4092.62
		36.025	4092.23
		-178.103	4090.64
		-235.148	4090.18
		102.033	4089.16
		330.156	4088.37
		304.141	4088.26
		-103.029	4086.88
		51.002	4086.69
		9.9808	4086.28
		-56.0356	4085.46
		-120.084	4084.16
		38.9958	4083.95
		-108.085	4083.11
		231.081	4082.26
		330.145	4081.6
		240.088	4081.27
		409.184	4080.31
		-63.0524	4080.21
		-121.082	4078.94
		-42.0534	4078.12
		51.0004	4077.78
		-96.0574	4077.36
		-127.105	4075.26
		39.0126	4074.31
		-232.153	4072.29
		-10.0336	4072.24
		55.0028	4071.73
		-162.111	4070.73
		-28.0286	4070.36
		308.133	4070.26
		125.07	4070.23
		-246.121	4069.82
		194.083	4066.65
		55.018	4065.7
		190.065	4065.61
		-121.079	4065.11
		-247.156	4063.81
		-167.122	4062.81
		88.0124	4059.25
		83.0174	4058.51
		212.097	4054.87
		-111.084	4054.64
		-212.115	4054.56
		-188.121	4054.19
		-136.069	4054
		-163.111	4053.17
		-139.101	4052.94
		278.132	4052.26
		339.147	4052.23
		277.118	4051.97
		-239.158	4050.26
		-82.0562	4049.04
		-234.151	4047.92
		279.102	4047.66
		-151.126	4047.36
		-243.137	4046.61
		-77.0682	4044.37
		75.998	4043.97
		195.088	4043.33
		-138.097	4042.88
		-155.119	4042.53
		-68.043	4042.34
		274.114	4041.14
		19.9708	4040.94
		-174.072	4040.93
		-43.0438	4039.82
		312.137	4039.52
		294.126	4039.37
		-125.091	4039.32
		11.987	4039.06
		-62.0732	4038.68
		-212.123	4036.41
		79.031	4036.12
		-241.151	4028.58
		21.9874	4026.17
		212.085	4023.95
		-121.087	4023.38
		-243.142	4023.12
		-166.104	4021.79
		97.0132	4021.37
		-96.072	4021.06
		217.085	4020.05
		-51.058	4018.73
		-62.0626	4014.45
		-169.112	4014.27
		-158.102	4014.21
		-158.113	4013.55
		-200.121	4012.71
		-163.114	4012.57
		-216.121	4012.13
		-166.092	4011.73
		-218.099	4010.66
		409.188	4010.15
		-212.126	4008.93
		-167.09	4008.05
		231.093	4006.12
		337.135	4004.77
		-235.152	4002.96
		321.135	4002.79
		-217.147	4002.56
		174.042	4002.48
		322.125	4002.13
		277.116	4001.49
		-216.126	4000.78
		351.149	3999.78
		-246.129	3999.56
		6.9792	3999.02
		223.058	3998.45
		409.179	3998.18
		-51.0666	3997.23
		-166.09	3997.01
		53.9842	3994.06
		295.127	3993.18
		141.025	3992.17
		309.138	3991.51
		-120.08	3990.03
		-159.122	3989.76
		-128.082	3989.75
		49.9634	3989.41
		-143.09	3988.42

## Sheet: Figure 2b
Figure 2b: all possible diagnostic ions from the 226 mass shift. Data 1 shows the mass and intensity of each feature.
	Data 1	mass	height
		120.081	38208.7
		129.103	36409.9
		136.076	29671.2
		110.072	10277.5
		241.062	8840.19
		175.12	6675.55
		225.067	6274.21
		130.087	6150.75
		305.056	5498.1
		143.119	5328.15
		201.125	5290.67
		272.173	4362.46
		133.05	4250.35
		197.13	3767.07
		147.114	3420.17
		115.087	3386.31
		178.26	3257.09
		215.058	3231.28
		155.082	3222.69
		183.15	3004.59
		215.141	2879.44
		187.145	2849.61
		115.04	2688.78
		173.131	2664.23
		185.166	2594.88
		228.137	2555.53
		177.103	2551.26
		183.114	2255.8
		226.121	2244.83
		200.141	2072.33
		233.165	1963.57
		178.235	1959.36
		169.135	1865.17
		212.105	1812.53
		193.099	1752.7
		127.087	1734.02
		177.078	1730.47
		127.051	1689.9
		199.182	1656
		229.12	1647.12
		219.151	1631.89
		121.085	1609.96
		186.125	1606.01
		164.083	1578.55
		359.032	1516.76
		141.103	1479.26
		542.31	1387.25
		225.09	1341.93
		157.134	1339.01
		542.308	1329.48
		152.046	1324.29
		261.16	1299.07
		112.087	1279.69
		213.161	1248.51
		158.094	1239.78
		204.136	1234.72
		258.147	1196.61
		211.145	1188.89
		233.131	1108.53
		169.098	1104.48
		171.114	1063.19
		214.099	1059.31
		213.089	1040.87
		338.186	999.762
		129.067	960.019
		208.11	956.045
		195.114	939.571
		514.765	939.048
		141.067	930.174
		240.136	929.89
		242.152	903.261
		133.044	881.089
		199.109	881.037
		242.094	865.177
		207.114	850.511
		243.137	846.853
		244.167	832.842
		513.319	800.048
		216.099	784.035
		514.763	783.693
		299.064	783.475
		221.13	776.939
		137.08	776.099
		624.808	774.673
		507.272	751.764
		223.121	743.103
		159.114	738.797
		485.762	736.075
		187.073	734.625
		474.205	730.774
		217.137	725.322
		181.098	724.689
		159.077	722.895
		226.157	722.894
		185.13	719.283
		262.153	718.221
		547.286	711.402
		205.099	709.86
		385.259	709.803
		532.292	702.469
		216.136	702.151
		547.284	693.833
		159.093	690.309
		507.273	684.619
		178.099	682.008
		185.093	677.444
		355.073	673.211
		236.084	666.819
		207.078	659.686
		262.154	651.005
		255.148	647.37
		262.121	644.814
		247.145	643.926
		360.032	639.47
		227.177	631.21
		257.163	630.508
		234.127	630.13
		513.321	629.668
		532.29	624.91
		485.76	622.363
		187.109	617.013
		166.062	612.203
		647.343	611.498
		507.27	606.03
		260.199	596.685
		251.152	596.369
		164.047	592.704
		278.117	592.372
		582.805	591.8
		582.804	587.117
		212.141	584.025
		348.161	569.498
		625.309	566.642
		251.105	561.617
		255.056	561.365
		774.428	554.34
		625.311	553.841
		401.217	549.698
		450.252	543.481
		242.188	543.376
		249.162	542.937
		242.066	541.368
		214.12	530.29
		546.307	525.918
		402.239	522.809
		680.342	517.775
		235.111	501.389
		186.09	500.112
		249.126	495.808
		677.342	495.22
		498.264	495.141
		166.098	494.486
		515.267	494.432
		136.064	494.428
		450.249	493.19
		130.106	492.363
		678.362	489.264
		194.094	485.145
		254.153	484.969
		677.35	480.777
		393.181	474.895
		401.22	474.396
		284.127	465.372
		402.237	463.058
		584.307	463.019
		703.915	460.123
		315.169	459.649
		624.32	452.308
		258.089	451.036
		430.307	450.779
		535.973	448.026
		483.274	447.773
		286.143	446.373
		625.307	443.124
		276.174	438.28
		1031.58	436.758
		206.104	436.459
		172.073	433.994
		709.371	433.214
		361.029	432.664
		221.068	432.437
		268.168	429.981
		578.313	427.966
		347.186	426.004
		258.088	422.424
		277.121	422.314
		665.344	422.178
		555.291	421.375
		315.168	419.113
		273.176	418.341
		526.279	417.237
		310.215	416.753
		217.084	416.619
		486.264	415.136
		429.093	414.714
		167.094	412.484
		622.329	411.82
		294.183	411.198
		187.063	411.002
		157.11	408.595
		707.393	408.038
		372.228	407.688
		584.313	405.458
		426.234	404.26
		169.062	401.857
		546.304	398.993
		443.254	398.895
		1318.73	397.761
		329.186	396.832
		245.131	394.397
		285.159	393.041
		725.38	391.929
		274.19	391.193
		304.179	390.44
		541.788	387.317
		231.099	387.076
		625.324	386.52
		275.174	386.053
		182.057	384.971
		244.095	383.331
		232.085	383.111
		717.383	382.981
		543.31	380.118
		243.11	380.003
		219.114	378.427
		171.077	378.25
		112.051	378.039
		665.342	376.196
		277.168	374.813
		195.078	374.252
		652.347	373.797
		258.11	373.303
		277.168	371.372
		541.288	370.358
		677.341	369.825
		341.222	367.821
		322.19	367.71
		120.073	367.562
		685.377	367.318
		614.822	366.813
		486.261	365.736
		248.105	363.911
		245.129	362.603
		725.378	360.673
		614.823	360.462
		435.274	359.587
		191.119	359.183
		716.354	358.839
		522.319	358.689
		249.101	357.829
		178.064	357.362
		232.142	355.833
		225.125	355.599
		563.3	355.26
		152.058	354.697
		555.295	354.365
		659.871	353.913
		240.099	351.622
		583.307	351.049
		426.232	349.437
		435.238	348.53
		257.127	346.844
		593.302	346.661
		808.402	343.297
		752.375	342.776
		237.137	341.451
		616.319	339.677
		374.213	339.636
		261.127	338.794
		803.367	338.613
		563.298	337.702
		132.079	337.688
		492.263	336.792
		447.167	336.696
		421.224	336.188
		230.152	336.156
		776.449	336.047
		587.29	334.231
		726.428	334.087
		126.056	333.621
		619.329	330.812
		609.307	329.312
		339.147	328.394
		312.159	327.733
		211.11	327.345
		226.085	325.87
		372.226	324.007
		696.324	322.937
		497.288	322.462
		841.474	322.126
		219.113	321.858
		771.421	321.34
		374.215	321.099
		234.1	320.873
		325.19	319.506
		130.066	318.383
		591.307	317.565
		820.438	315.344
		596.346	315.132
		356.074	315.119
		1010.48	313.649
		299.116	312.667
		678.326	311.535
		432.233	311.268
		282.09	310.736
		657.347	309.48
		663.021	307.824
		621.366	307.764
		596.347	306.435
		192.042	306.214
		340.188	305.836
		537.289	305.75
		198.088	305.049
		200.104	304.664
		116.071	304.077
		227.104	303.67
		551.3	302.797
		192.078	302.269
		588.277	302.255
		171.15	302.232
		304.178	302.046
		285.122	301.738
		553.288	301.73
		357.18	301.688
		303.089	301.08
		692.371	300.967
		547.786	298.867
		892.4	298.541
		677.368	298.482
		416.23	296.133
		373.211	295.466
		873.393	295.14
		824.952	292.533
		416.229	292.497
		122.082	292.139
		226.07	291.371
		508.269	290.84
		225.1	290.068
		360.158	290.016
		283.144	289.35
		223.156	289.294
		941.047	288.423
		775.419	287.569
		684.873	287.523
		246.128	286.751
		704.363	286.43
		587.322	285.774
		632.306	283.2
		197.106	283.183
		345.18	282.761
		730.898	282.735
		523.269	282.679
		288.121	282.439
		250.121	281.949
		686.32	281.53
		285.012	281.405
		404.162	281.339
		742.388	280.789
		266.163	280.334
		774.926	279.782
		579.311	279.721
		682.371	279.471
		209.105	279.111
		1124.63	278.098
		235.147	278.049
		430.093	277.643
		204.089	277.331
		498.25	277.106
		155.119	276.965
		306.059	276.961
		276.136	276.647
		556.322	274.876
		485.266	273.961
		902.492	273.655
		712.346	273.41
		669.859	273.224
		320.174	272.145
		767.936	271.685
		149.024	271.237
		161.061	269.428
		722.388	268.358
		1010.98	268.242
		703.411	268.197
		499.235	266.455
		244.133	266.106
		311.175	265.622
		482.762	264.39
		653.379	264.014
		274.122	263.632
		343.163	262.886
		440.743	262.046
		716.101	260.26
		628.838	260.12
		321.132	257.852
		299.174	257.456
		355.142	256.923
		809.442	253.37
		637.345	252.536
		332.165	252.404
		221.094	251.006
		732.359	249.889
		924.455	249.663
		415.04	248.976
		711.412	247.76
		131.119	246.563
		466.28	246.367
		254.162	246.193
		259.214	245.341
		234.089	245.289
		523.826	245.022
		466.754	244.498
		654.376	244.126
		640.359	244.094
		765.913	243.981
		307.053	243.714
		505.259	243.676
		703.861	242.838
		731.391	242.514
		157.098	242.029
		282.146	241.455
		607.337	240.668
		1067.02	239.729
		430.245	239.721
		330.159	238.597
		774.417	238.175
		237.125	237.822
		928.92	237.065
		536.267	236.598
		157.062	236.594
		234.168	236.465
		441.246	236.274
		612.824	236.205
		141.031	235.702
		230.115	234.988
		742.38	234.634
		180.115	234.516
		471.308	234.391
		941.546	234.36
		540.789	233.974
		694.442	233.591
		503.209	233.377
		596.849	233.203
		199.072	232.223
		203.104	231.749
		313.131	231.596
		222.053	231.582
		466.245	230.924
		223.109	230.448
		227.068	229.827
		768.381	229.126
		329.196	228.798
		402.176	228.743
		326.175	227.821
		247.108	226.898
		379.225	225.382
		498.763	225.329
		313.19	224.481
		259.095	224.383
		770.368	224.263
		526.269	223.896
		873.443	223.618
		619.827	222.926
		290.186	222.624
		416.215	222.603
		918.46	221.939
		694.364	221.897
		449.9	221.418
		262.163	220.151
		269.127	220.102
		368.705	219.894
		752.422	219.51
		964.468	218.45
		537.833	217.361
		422.194	216.994
		142.124	216.388
		757.439	216.255
		647.321	215.759
		270.147	215.314
		170.063	215.291
		331.144	215.29
		284.199	214.448
		897.471	214.317
		456.25	213.88
		173.093	213.242
		1188.53	212.996
		527.117	212.514
		456.298	212.39
		571.311	212.226
		652.888	212.185
		678.871	211.955
		270.183	211.44
		685.862	211.188
		755.423	211.133
		766.414	210.955
		342.206	210.712
		691.811	208.641
		289.133	208.044
		149.045	207.917
		676.864	207.632
		917.959	207.557
		326.113	206.751
		339.173	206.663
		229.095	206.553
		566.82	205.924
		300.158	205.59
		202.085	205.522
		308.138	203.096
		864.441	202.637
		199.146	201.909
		762.322	201.618
		667.349	200.9
		162.038	200.234
		698.676	200.166
		206.057	200.034
		536.789	199.548
		201.088	199.18
		627.316	198.452
		209.094	198.408
		288.205	198.297
		605.814	198.201
		644.831	198.011
		869.436	197.85
		1047.48	197.48
		305.164	197.016
		599.276	196.968
		128.108	196.951
		812.467	196.504
		774.916	196.495
		776.946	196.183
		256.204	195.937
		586.384	195.868
		476.762	195.84
		933.036	195.822
		676.846	195.79
		181.062	195.186
		355.2	194.979
		739.898	194.698
		341.149	194.454
		617.363	194.225
		490.265	194.195
		449.751	193.881
		699.01	192.966
		598.834	192.945
		765.881	192.608
		463.296	192.548
		726.931	192.463
		768.435	192.364
		916.505	192.285
		395.231	191.627
		523.575	191.424
		443.59	191.093
		387.276	191.068
		653.389	191.067
		875.405	190.997
		425.578	190.985
		508.258	190.975
		357.072	190.916
		714.808	190.893
		1177.63	190.167
		697.325	189.747
		950.452	189.679
		860.417	189.534
		386.262	188.967
		231.116	188.705
		200.185	187.141
		905.943	186.144
		870.417	186.126
		517.293	186.073
		647.303	185.742
		645.863	185.271
		172.109	184.839
		818.413	184.635
		589.757	184.105
		451.2	183.476
		469.768	182.743
		241.085	182.685
		773.927	182.655
		791.938	182.58
		793.894	181.632
		955.01	181.485
		362.03	180.825
		545.97	180.732
		825.365	180.626
		140.083	180.441
		806.948	179.661
		506.775	179.525
		336.159	179.385
		800.902	179.355
		1198.08	179.203
		756.422	178.898
		303.216	178.858
		1067.53	178.809
		441.239	178.687
		381.664	178.433
		588.779	178.183
		443.924	178.148
		849.952	177.961
		534.788	177.116
		133.087	177.045
		341.022	176.749
		551.809	176.447
		355.238	176.091
		444.259	175.826
		522.793	175.825
		328.175	175.218
		324.136	175.039
		654.867	173.955
		214.157	173.121
		765.857	173.051
		298.178	172.415
		908.431	172.362
		189.088	172.324
		832.484	172.278
		607.345	171.988
		371.197	171.409
		298.085	171.18
		313.226	170.82
		296.2	170.778
		196.073	170.387
		856.387	170.337
		806.92	169.24
		264.137	169.097
		856.495	168.553
		711.912	168.328
		511.258	168.072
		395.174	167.683
		459.213	167.532
		186.17	167.512
		571.952	167.254
		952.021	167.084
		145.061	166.687
		167.056	166.438
		280.114	165.706
		413.563	165.446
		524.077	165.436
		216.061	165.337
		167.082	165.324
		816.868	165.125
		295.144	165.061
		791.913	164.956
		265.12	164.842
		544.314	164.738
		228.174	164.232
		969.484	164.078
		439.733	163.444
		383.194	163.205
		163.063	163.14
		594.768	162.638
		1319.73	162.613
		554.795	162.517
		129.094	162.454
		1055.55	162.445
		115.05	161.639
		983.964	160.58
		934.478	160.497
		327.193	160.374
		1007.57	160.08
		378.157	159.952
		279.1	159.81
		568.109	159.351
		789.442	158.95
		813.895	158.931
		266.153	158.886
		443.754	158.178
		874.394	157.7
		220.154	157.659
		760.959	157.473
		648.37	156.79
		369.101	156.577
		715.601	156.543
		951.52	156.372
		239.152	156.116
		1125.63	155.743
		828.957	154.947
		853.91	154.552
		532.786	153.233
		932.003	152.207
		704.32	151.362
		287.152	151.21
		734.428	150.536
		195.089	148.698
		280.168	148.685
		740.405	148.41
		539.233	148.11
		579.374	147.78
		683.871	147.604
		536.949	147.365
		198.125	146.422
		184.074	145.197
		284.173	144.826
		566.434	144.198
		792.44	142.686
		356.197	142.555
		568.295	142.54
		567.826	142.025
		981.455	140.949
		1103.02	140.908
		997.067	140.739
		380.196	140.589
		579.623	140.087
		303.178	139.573
		855.959	139.298
		1011.48	139.113
		978.979	138.687
		979.398	137.63
		302.152	136.458
		808.475	135.9
		825.969	135.642
		341.186	134.433
		1024.03	133.109
		853.467	133.109
		941.493	132.385
		337.169	131.288
		790.938	130.582
		670.841	129.858
		1173.59	129.542
		922.476	128.511
		442.268	127.869
		623.987	127.488
		644.297	127.318
		273.16	126.948
		767.463	125.969
		332.193	125.271
		945.009	124.209
		590.26	122.962
		653.788	121.7
		771.912	120.646
		420.266	120.066
		214.085	118.103
		860.918	117.279
		625.868	116.91
		666.851	116.902
		462.777	116.33
		664.71	113.256
		865.505	111.441
		1414.76	109.532
		534.807	107.077
		1148.65	102.413
		669.625	99.2094
		662.685	97.7443

## Sheet: Figure 2c
Figure 2c: all possible fragment remainder masses for y-ions from the 94 mass shift. Data 1 shows the mass and intensity of each feature.
	Data 1	mass	height
		94.0306	7161.35
		1.0058	6273.55
		-17.0224	3583.2
		-17.9972	3570.16
		94.0416	3546.1
		-17.0306	3216.92
		95.0332	3020.64
		94.0028	2952.04
		77.0064	2790.01
		-27.0438	2560.83
		-17.036	2557.99
		191.072	2428.06
		-18.029	2371.28
		-27.0188	2271.26
		-55.0252	2196.92
		-27.0476	2093.42
		-174.097	2093.25
		-19.0518	2058.71
		25.9936	2055.34
		-39.0324	1872.31
		25.9994	1848.03
		-39.054	1838
		191.086	1770.23
		-46.0304	1758.6
		93.9992	1752.07
		26.0026	1731.2
		25.9756	1714.98
		-17.0432	1687.31
		-18.0332	1687.22
		26.0042	1666.01
		-11.0236	1641.29
		-174.112	1616.23
		-46.0332	1538.86
		-27.052	1536.37
		-18.0342	1535.81
		-17.0038	1503.78
		-5.0452	1493.59
		-37.0388	1490.14
		191.059	1484.32
		-174.089	1483.45
		-117.077	1421.64
		-5.0498	1408.16
		-11.0208	1404.7
		-131.092	1402.51
		26.008	1400.04
		-17.9864	1392.43
		-37.0488	1392.19
		-174.087	1383.37
		-146.103	1381.82
		78.0022	1354.98
		-27.0536	1330.91
		-168.122	1325.24
		95.0468	1294.63
		95.0054	1293.19
		-37.0348	1292.5
		-37.052	1281.14
		-98.0626	1262.61
		-5.054	1261.7
		-55.0176	1257.53
		-17.047	1235.36
		241.09	1223.27
		111.037	1221.73
		151.043	1220.58
		-18.0494	1211.9
		-117.085	1210.97
		181.053	1207.88
		-36.0812	1204.43
		-112.071	1204.12
		-142.067	1196.81
		-131.102	1194.33
		-98.0692	1188.66
		-168.117	1175.77
		-45.0494	1174.76
		-45.0522	1173.43
		-116.089	1172.44
		-53.0434	1168.83
		224.068	1168.49
		78.0086	1168.37
		-45.0444	1161.79
		94.049	1161.42
		-168.116	1155.69
		-142.072	1155.67
		-142.058	1149.66
		-98.0556	1145.33
		-34.075	1142.01
		-45.0544	1139.1
		-5.058	1136.04
		-45.041	1130.84
		241.096	1123.49
		-19.0388	1122.21
		-45.04	1121.85
		181.059	1114.24
		-65.0462	1112.94
		-174.084	1112.47
		-112.068	1111.49
		-18.0446	1106.87
		241.085	1103.96
		-75.041	1103.51
		-131.083	1103.33
		-146.061	1103.3
		-27.0554	1098.37
		-75.044	1087.24
		-136.097	1079.7
		-5.0344	1079.26
		-45.9984	1078.62
		-116.097	1075.28
		-45.0336	1073.76
		-35.024	1072.8
		207.109	1070.08
		-146.092	1067.19
		151.053	1062.29
		-117.065	1062.07
		-65.0446	1061.08
		-36.0766	1060.01
		-146.113	1055.35
		-131.082	1054.75
		207.106	1053.05
		-17.0486	1052.45
		-146.066	1052.41
		-34.0634	1046.56
		-133.103	1042.44
		-75.0488	1040.63
		-46.0394	1036.97
		-53.0508	1034.65
		-133.104	1034.37
		-174.12	1032.73
		-218.125	1031.07
		241.082	1026.79
		181.046	1026.57
		151.054	1024.81
		-126.072	1023.88
		-146.056	1019.98
		111.029	1017.2
		-116.081	1016.35
		27.9966	1016.34
		-55.06	1015.76
		192.079	1014.56
		151.037	1010.55
		-136.107	1010.46
		-34.0598	1008.6
		-37.0596	1000.57
		151.055	992.38
		-146.069	991.609
		-53.0366	989.13
		-145.078	984.487
		241.1	984.273
		-165.078	981.504
		-39.0214	981.306
		-22.063	980.795
		-136.109	980.757
		-52.046	976.261
		-116.1	968.905
		-75.0548	966.231
		-168.109	965.442
		130.051	963.627
		-130.106	963.323
		111.047	961.173
		-245.127	957.837
		-75.0552	956.571
		54.0078	955.459
		-146.07	954.445
		130.054	953.438
		-133.108	953.325
		224.076	952.174
		-245.126	950.508
		-165.076	945.665
		-133.096	945.592
		-18.0386	941.928
		95.0498	937.304
		-53.0348	937.24
		-116.078	935.639
		165.056	934.249
		-152.089	926.869
		-234.152	925.974
		-35.0358	924.121
		-245.134	923.004
		-98.0496	922.792
		-241.129	921.835
		-11.015	921.552
		-245.135	916.732
		-134.092	914.787
		-234.147	913.917
		-136.09	913.339
		-134.092	911.552
		-146.081	911.018
		-22.0598	910.525
		241.078	908.071
		-5.0632	904.429
		22.9836	904.087
		192.073	900.884
		-174.08	898.878
		-126.062	895.01
		-27.057	890.893
		-218.136	884.758
		-117.06	884.427
		-146.075	883.67
		-126.088	883.524
		58.039	883.075
		129.064	882.567
		-155.088	881.304
		-131.111	880.971
		-211.13	880.409
		-165.072	880.264
		-211.129	878.994
		-146.076	878.753
		-189.144	877.209
		96.0248	877.196
		-234.143	875.612
		-155.083	875.03
		-36.0708	873.054
		-211.133	872.935
		-211.126	872.359
		-68.0578	869.673
		-164.099	869.221
		130.059	868.839
		-181.129	867.568
		-17.9838	865.844
		-35.038	864.567
		-181.131	864.457
		-116.103	863.911
		-34.0344	863.592
		-75.059	863.254
		-164.082	863.197
		-145.096	863.067
		-145.073	862.58
		68.0266	860.307
		-136.089	859.803
		241.104	859.15
		-241.133	857.814
		129.06	857.556
		53.9994	857.488
		-52.0392	856.359
		93.9962	854.696
		-155.081	852.986
		-142.082	851.264
		-35.0122	850.186
		-181.136	849.576
		-34.033	847.165
		22.9804	846.709
		-181.142	845.909
		-211.121	845.734
		-105.045	845.213
		-234.155	844.987
		-131.075	843.797
		78.0178	843.292
		-20.0232	843.233
		-34.0386	842.742
		76.01	842.502
		28.018	841.664
		-37.0642	841.065
		-11.059	837.289
		-211.118	836.31
		-133.039	835.57
		-211.138	835.059
		26.9872	834.815
		26.988	834.026
		-132.062	833.747
		-181.122	833.495
		-34.0392	833.486
		-20.0248	832.592
		-75.0618	832.203
		-131.112	831.98
		-98.0474	831.706
		-22.0814	829.558
		58.024	829.555
		-134.083	829.038
		181.041	828.109
		-105.054	825.819
		129.07	825.373
		77.9842	825.362
		26.9896	825.346
		-174.123	825.252
		-132.09	823.823
		-133.045	822.813
		-133.086	822.795
		-75.0656	822.669
		116.034	822.418
		-132.093	821.233
		-3.033	821.151
		-208.133	821.068
		54.017	820.784
		-102.113	818.933
		-132.097	817.765
		-208.139	817.764
		-52.056	817.712
		39.9454	816.224
		76.014	815.637
		-164.077	815.312
		-19.0348	814.615
		-132.088	814.012
		116.031	813.764
		-34.047	812.113
		-234.139	811.681
		193.09	810.67
		-112.093	809.805
		-211.14	809.351
		248.093	808.739
		-241.119	808.411
		-34.0836	807.663
		130.061	806.608
		-164.104	806.338
		-105.041	805.963
		116.03	805.953
		-134.082	805.905
		248.102	805.065
		26.0204	803.589
		-178.124	803.067
		-133.036	802.918
		-181.144	802.485
		-178.13	802.134
		-130.098	802.132
		116.038	802.028
		-71.0694	801.475
		181.068	801.332
		-208.131	801.28
		-189.149	800.493
		-63.0326	800.1
		-124.082	800.005
		-71.0678	798.16
		-68.0632	798.034
		151.031	797.393
		130.061	795.193
		-5.0272	794.081
		98.0524	793.633
		-151.115	793.243
		-3.993	792.406
		-208.141	790.821
		72.0398	789.735
		102.058	789.446
		181.04	789.047
		68.0142	787.546
		-152.102	786.818
		-132.076	786.649
		-20.0138	786.492
		111.023	786.145
		-11.0134	785.653
		-151.112	785.294
		-231.127	785.135
		-34.0272	785.016
		-132.101	783.851
		-152.082	781.428
		-132.084	781.416
		-134.102	780.363
		76.0182	779.988
		-3.0264	779.596
		-211.115	777.588
		-124.076	776.764
		80.0276	776.58
		-63.0294	776.059
		-241.118	775.715
		-189.137	774.425
		-20.0128	774.311
		337.154	774.106
		96.0176	774.091
		114.09	773.7
		-231.13	773.382
		241.074	772.343
		-145.101	772.149
		-181.117	770.164
		-131.073	769.951
		-132.083	769.652
		-188.116	769.449
		-126.097	768.804
		-164.113	767.818
		-159.102	767.813
		-241.138	767.735
		16.9668	766.217
		22.976	765.469
		-155.071	765.231
		-28.0074	764.818
		116.026	764.815
		-132.081	764.676
		53.018	764.617
		-71.0716	764.44
		116.041	764.17
		192.089	763.451
		-60.0682	762.967
		-231.134	761.632
		39.951	760.093
		68.0124	759.236
		-65.0604	758.688
		-22.0532	757.858
		-155.096	757.572
		-225.165	757.331
		-60.0646	757.271
		130.063	756.855
		-45.0242	756.272
		75.9988	756.244
		-34.0244	755.264
		-136.117	754.94
		-43.042	754.093
		-112.094	753.815
		53.022	753.638
		-39.0666	753.051
		58.0478	752.764
		-165.134	752.65
		-124.12	752.461
		-39.0186	752.274
		-165.133	751.352
		-133.053	750.468
		26.9798	750.206
		97.0136	749.869
		-154.102	749.376
		193.083	749.11
		192.067	748.532
		-200.113	747.776
		77.949	747.358
		68.0324	747.235
		-117.055	747.053
		-63.0278	745.975
		98.0502	745.727
		-75.0714	743.53
		76.0212	741.731
		-31.0404	741.154
		-234.135	740.854
		-16.0288	739.949
		75.9974	739.711
		-68.0702	739.573
		50.0156	739.027
		26.9784	737.956
		-133.082	737.639
		-145.068	737.574
		-200.116	735.848
		-55.0624	734.625
		-126.058	734.28
		-225.156	734.104
		-142.086	733.087
		-188.125	732.685
		78.021	732.454
		-20.0396	731.783
		30.9862	731.355
		-60.072	731.016
		-184.081	730.5
		16.9722	729.546
		22.9956	729.343
		222.083	728.951
		26.996	728.937
		-136.118	728.867
		-165.137	728.599
		340.153	728.354
		-3.0238	728.249
		192.09	728.175
		-200.119	728.087
		-16.022	727.079
		-60.0384	727.035
		-154.1	726.968
		248.106	726.301
		340.158	725.53
		-151.108	725.133
		-165.144	724.77
		-146.121	724.619
		-225.144	723.973
		-200.11	723.028
		-225.151	722.334
		-181.147	722.064
		-65.034	721.958
		-164.118	721.716
		-60.0506	721.615
		-3.0382	721.338
		-71.0566	721.336
		-31.0424	720.361
		-19.0334	719.672
		-189.152	719.427
		-44.0444	718.579
		-178.119	718.384
		-211.145	718.361
		-208.127	717.736
		-218.113	717.456
		-164.073	717.217
		26.9762	717.085
		-60.049	716.575
		-44.0464	716.48
		-154.099	714.356
		-61.0162	712.897
		-60.0434	712.541
		-200.122	712.405
		-35.0432	712.381
		97.0266	712.321
		-181.113	712.124
		77.9796	712.081
		223.075	712.077
		-245.144	711.73
		-60.0446	711.264
		-165.146	711.148
		191.049	710.922
		102.046	709.618
		191.098	709.299
		-181.111	708.92
		-102.075	708.44
		30.9898	708.031
		53.994	707.099
		-32.006	706.697
		-102.104	706.514
		-106.083	706.225
		-140.08	706.181
		148.078	705.764
		-145.105	705.525
		-84.0652	705.347
		-43.034	705.157
		-4.041	705.138
		26.9974	704.909
		-181.108	704.717
		-84.0672	704.639
		-241.114	703.841
		-31.046	703.283
		246.069	702.97
		-102.078	702.955
		-31.9998	702.644
		-61.0196	702.475
		-160.096	702.252
		152.047	702.148
		-31.0342	702.055
		248.086	701.992
		-48.0418	701.943
		148.073	701.653
		-165.066	701.118
		-234.133	701.076
		116.023	701.033
		2.0078	700.751
		-102.103	700.315
		-233.148	700.19
		-28.0122	699.99
		152.049	699.966
		-84.0698	699.926
		208.066	699.411
		-200.108	699.078
		-169.107	698.272
		192.092	698.208
		-44.0486	698.112
		-103.039	698.062
		-32.0136	697.266
		164.069	697.256
		66.986	696.941
		-181.107	696.721
		39.955	696.49
		-169.104	695.859
		40.019	695.287
		-61.027	694.659
		-105.064	694.637
		223.082	694.02
		-164.127	694.017
		222.086	692.046
		-138.114	691.918
		248.086	691.76
		29.9784	691.429
		-32.0232	691.376
		248.108	691.242
		-164.13	691.223
		93.9612	690.505
		-217.142	690.484
		-159.107	689.608
		-4.0386	689.597
		-154.093	689.149
		222.075	689.081
		-105.036	688.689
		30.9792	688.641
		164.073	688.313
		225.086	688.26
		-84.0604	688.128
		-234.162	687.966
		-116.069	686.857
		-84.0744	686.29
		-106.097	685.872
		148.08	685.654
		38.9772	685.512
		240.06	685.144
		68.0074	684.895
		-16.0182	684.653
		-34.0172	684.218
		-169.097	683.659
		27.9864	682.821
		-227.106	682.728
		-68.0808	682.726
		-154.111	682.712
		-3.9882	682.367
		-200.126	682.241
		-188.105	681.745
		-218.149	681.704
		-11.0608	681.443
		-133.057	681.423
		-131.07	680.77
		193.097	680.748
		-84.0756	680.12
		-152.116	680.072
		16.959	680.002
		130.038	679.933
		77.9664	678.862
		-105.065	678.525
		-184.076	678.393
		-154.089	677.918
		-169.112	677.527
		208.073	677.327
		-168.1	677.168
		-60.0764	676.995
		-178.136	676.715
		30.977	676.695
		240.061	676.663
		88.0322	676.597
		-52.0814	676.576
		26.9734	676.511
		-165.15	676.357
		-237.156	676.164
		-44.0392	676.063
		-162.063	675.805
		-20.0446	674.972
		-68.0446	674.89
		152.052	674.778
		-162.061	674.433
		66.988	674.389
		-131.117	674.326
		30.9764	674.242
		-245.174	673.665
		-188.128	673.577
		-22.05	673.008
		-164.135	672.728
		-112.096	672.372
		-4.007	672.122
		-16.0172	671.742
		-138.117	671.153
		182.055	670.844
		-53.0276	670.692
		223.086	670.29
		182.059	670.093
		114.097	669.783
		-133.08	669.59
		22.9978	669.578
		50.0112	669.549
		-208.149	669.047
		-75.0768	668.124
		-71.0772	667.883
		-169.115	667.86
		-84.0564	667.808
		-63.0424	667.467
		-142.089	666.596
		-162.057	666.429
		298.111	666.413
		102.063	666.277
		165.071	666.146
		23.9902	666.062
		-188.129	665.998
		-189.129	665.962
		246.071	665.905
		-200.105	665.895
		340.145	665.685
		158.052	665.566
		-211.148	665.191
		-245.172	664.835
		-162.065	664.757
		208.074	664.653
		-48.032	663.886
		-152.127	663.611
		-227.114	663.189
		-69.0408	662.577
		328.123	662.056
		328.125	662.012
		29.9828	661.635
		-208.125	660.942
		-246.119	660.808
		-160.106	660.642
		189.044	660.515
		-231.144	660.208
		6.9872	660.026
		-145.108	659.878
		-63.0234	659.659
		-103.046	659.426
		-114.076	659.218
		298.115	659.183
		-164.136	658.849
		-64.0532	658.773
		246.064	658.615
		-246.124	658.599
		-165.153	658.007
		-60.0776	657.477
		40.0088	657.409
		-28.0156	657.347
		-20.0004	656.964
		-69.0424	656.63
		-169.094	656.525
		10.9858	656.471
		-136.083	656.061
		248.083	656.001
		-103.049	655.977
		115.053	655.421
		86.0514	655.374
		115.042	655.364
		-188.103	655.265
		-84.0532	655.227
		-33.0206	654.854
		158.05	654.815
		-33.0222	654.814
		-16.9968	654.759
		125.06	654.327
		148.07	654.238
		-147.109	654.051
		-142.047	653.966
		-245.148	653.889
		-44.0376	653.836
		-209.136	653.76
		-245.176	653.655
		-56.0154	653.583
		-103.035	653.032
		116.02	652.776
		-174.076	652.6
		-160.107	652.579
		-206.135	652.549
		-5.0684	652.37
		-121.106	652.308
		-211.109	652.293
		-155.101	652.281
		39.0104	652.203
		-42.0694	652.171
		-71.0782	652.093
		-4.0346	652.03
		222.09	651.994
		-151.103	651.917
		-112.057	651.471
		-130.093	651.464
		-56.0234	651.404
		-169.119	651.337
		298.116	650.947
		-126.055	650.418
		-34.0154	650.064
		-64.0488	650.035
		1.9972	649.736
		-102.095	649.724
		-231.145	649.571
		88.024	649.543
		208.076	649.49
		38.9842	649.456
		225.08	649.302
		38.9862	649.273
		98.0456	648.713
		-200.129	648.691
		-33.0316	647.172
		-33.0256	647.146
		-33.0266	646.918
		-21.0768	646.911
		68.0054	646.81
		38.989	646.754
		224.085	646.747
		-151.123	646.629
		-237.164	646.457
		-52.077	646.199
		225.094	646.101
		125.058	645.868
		278.108	645.836
		10.9882	645.375
		-20.9992	644.952
		222.093	644.938
		30.9944	644.656
		-147.107	644.418
		-64.0484	644.119
		23.9982	643.951
		-20.9964	643.715
		38.9906	643.428
		-168.098	643.198
		38.9984	642.992
		-21.0038	642.87
		-124.091	642.369
		80.02	642.262
		-197.112	642.093
		-63.044	642.051
		129.077	642.01
		152.041	641.722
		-102.068	641.619
		-46.044	641.211
		38.9998	641.119
		-181.102	641.072
		-239.159	641.062
		-20.0492	641.012
		29.97	640.803
		-165.157	640.357
		1.9962	640.32
		-64.0628	640.238
		-20.994	640.076
		-162.067	639.955
		33.9932	639.621
		23.9994	639.583
		-247.166	639.578
		-206.139	639.338
		-52.076	639.225
		208.078	639.136
		225.078	638.81
		319.13	638.749
		328.12	638.32
		312.131	638.265
		-147.101	638.189
		278.112	638.121
		-138.122	638.072
		323.135	637.818
		39.002	637.81
		-52.0742	637.686
		-138.108	637.193
		-189.156	637.134
		182.062	637.101
		-52.0746	636.668
		78.024	636.663
		-20.059	635.726
		-165.124	635.304
		97.0084	635.031
		68.0048	635.029
		-21.0654	634.833
		-98.0828	634.768
		26.9708	634.527
		222.094	633.946
		22.0108	633.824
		76.0264	633.669
		278.114	633.613
		93.937	633.466
		-102.121	633.014
		29.969	632.72
		-21.0788	632.647
		-103.061	632.62
		323.133	632.586
		-16.0142	632.535
		-217.151	632.29
		38.0402	631.598
		7.9946	631.488
		312.133	631.369
		44.9676	631.275
		-184.073	631.255
		-121.1	631.237
		411.191	631.131
		225.096	631.094
		29.987	630.33
		-75.019	630.072
		-159.111	629.929
		148.068	629.477
		-119.068	629.238
		-32.034	629.083
		248.082	628.705
		-44.0544	628.35
		225.098	628.346
		30.9958	628.23
		38.9724	627.968
		-48.0488	627.899
		-141.077	627.866
		-49.0502	627.837
		-119.067	627.556
		-32.0322	627.352
		-165.164	627.046
		-44.0356	626.952
		223.088	626.948
		340.165	626.285
		208.102	625.967
		86.0462	625.934
		-121.109	625.797
		-247.175	625.785
		-233.157	625.739
		33.9844	625.697
		182.049	625.575
		-32.0376	625.569
		10.9796	625.441
		24.0016	625.128
		-245.15	624.938
		-237.148	624.912
		-162.068	624.787
		-102.091	624.78
		312.135	624.532
		-141.08	624.481
		-200.1	624.375
		312.128	624.2
		-227.099	623.67
		-197.117	623.639
		58.9854	623.448
		328.118	623.302
		72.0298	623.273
		79.0102	623.206
		79.0066	623.159
		88.0202	623.014
		214.062	622.973
		-68.0414	622.802
		-233.137	622.595
		298.119	622.442
		125.062	622.191
		-152.129	621.857
		158.057	621.491
		-204.097	621.483
		-119.064	621.473
		-164.069	621.465
		-20.9886	621.333
		-114.067	621.106
		225.101	620.822
		-84.0512	620.62
		295.126	620.419
		140.043	619.927
		208.101	619.51
		181.073	619.353
		22.0084	619.288
		-4.0308	619.284
		-21.064	619.155
		411.189	619.039
		208.109	619.024
		-48.05	618.876
		190.08	618.718
		-241.11	618.416
		295.122	618.166
		10.9936	618.151
		278.118	618.096
		-155.104	617.771
		33.9978	617.683
		-105.071	617.484
		241.069	617.384
		80.039	617.206
		-133.062	617.066
		-43.053	616.633
		222.071	616.598
		-169.122	616.454
		140.038	616.043
		29.967	616.043
		116.048	615.835
		115.038	615.826
		-35.0478	615.64
		-124.107	615.432
		-84.0826	615.348
		183.048	615.067
		-225.132	615.035
		-133.077	614.656
		49.946	614.644
		54.024	614.123
		-21.0808	614.114
		58.9838	613.898
		-206.144	613.895
		278.119	613.57
		7.989	613.516
		-247.176	613.363
		-33.035	613.295
		-160.088	613.186
		37.9934	612.792
		-239.156	612.78
		278.105	612.656
		-140.086	612.189
		-127.051	611.883
		295.12	611.85
		96.0106	611.69
		190.081	611.318
		102.041	611.058
		-102.065	610.878
		-31.0282	610.822
		278.121	610.75
		-239.129	610.614
		292.132	610.433
		-121.098	610.045
		58.994	610.021
		-106.072	609.816
		-71.0808	609.717
		292.129	609.2
		75.99	609.006
		-197.121	608.659
		-52.0316	608.176
		116.017	608.058
		-207.133	607.963
		82.0074	607.95
		-188.1	607.915
		-49.0546	607.818
		-102.087	607.774
		-119.072	607.683
		-71.05	607.555
		189.042	607.381
		-218.16	607.214
		-202.104	607.007
		244.099	606.887
		-69.0474	606.875
		244.095	606.857
		-142.093	606.848
		-119.06	606.72
		-239.148	606.686
		-32.0448	606.653
		-114.027	606.53
		10.9966	606.487
		-68.0846	606.41
		4.9976	606.377
		125.051	606.246
		295.119	606.238
		190.076	606.188
		-239.147	606.167
		-32.0486	605.846
		6.9842	605.793
		158.045	605.764
		38.0348	605.669
		-56.0302	605.664
		-246.129	605.498
		323.13	605.303
		-133.124	604.91
		-125.083	604.614
		-239.133	604.606
		-204.087	604.515
		-239.134	604.28
		-204.086	604.251
		-239.149	603.972
		53.0074	603.925
		-141.083	603.907
		-209.129	603.806
		-124.099	603.687
		82.0116	603.476
		-217.137	603.426
		292.135	603.124
		-114.082	603.061
		-178.14	603.039
		-232.143	602.871

## Sheet: Figure 2d
Figure 2d: All possible fdiagnostic ions from the 94 mass shift. Data 1 shows the mass and intensity of each feature.
	Data 1	mass	height
		129.103	6296.24
		120.081	6192.58
		136.076	3864.01
		110.072	1995.37
		130.087	1637.42
		241.063	1430.25
		225.068	1151.15
		215.058	1045.71
		175.12	991.292
		201.125	977.2
		143.119	916.268
		197.13	697.928
		214.099	697.035
		187.145	583.797
		147.114	542.273
		115.087	529.144
		164.083	518.969
		183.151	514.204
		215.141	502.484
		173.13	466.453
		177.078	458.183
		183.114	457.371
		272.173	445.948
		228.136	432.917
		158.094	432.657
		155.083	413.934
		186.124	408.393
		185.166	402.06
		393.18	399.056
		229.121	397.084
		112.088	392.294
		226.121	387.32
		233.165	378.607
		255.147	363.41
		169.135	321.158
		216.137	315.892
		177.104	314.426
		187.063	309.729
		178.259	299.315
		121.085	297.136
		200.141	291.955
		226.122	291.276
		219.151	290.063
		305.056	270.661
		359.032	270.114
		401.217	270
		127.087	263.872
		347.185	255.984
		199.182	251.543
		330.159	251.459
		249.162	241.289
		213.161	235.305
		321.133	234.136
		206.104	233.884
		313.132	233.18
		542.308	231.721
		221.13	229.55
		542.311	229.354
		401.22	229.043
		187.073	219.335
		193.098	218.631
		395.233	216.443
		204.136	208.875
		159.093	207.517
		498.252	207.432
		207.114	201.947
		127.051	201.585
		498.25	199.653
		133.05	199.441
		717.885	198.019
		385.26	196.733
		141.067	190.936
		141.103	190.896
		157.135	183.652
		171.114	182.674
		261.162	182.456
		192.042	181.748
		211.144	180.431
		261.16	179.633
		251.105	179.497
		243.136	177.717
		429.245	174.411
		767.934	172.461
		621.83	171.409
		299.064	171.12
		606.341	170.781
		170.063	169.192
		129.067	168.974
		214.12	168.185
		1068.54	163.467
		178.236	161.582
		361.03	160.32
		240.137	160.234
		163.063	160.166
		240.136	158.406
		285.122	158.328
		473.277	156.623
		673.365	156.097
		234.1	154.965
		244.167	151.981
		116.071	151.932
		447.296	149.398
		169.062	149.356
		497.272	149.21
		1068.54	148.792
		431.245	146.998
		466.281	146.447
		277.169	146.44
		622.329	144.9
		169.098	144.608
		133.044	144.153
		276.174	144.067
		512.278	142.789
		386.262	142.133
		164.047	142.051
		625.314	140.644
		355.073	140.304
		734.845	139.154
		399.249	138.528
		496.292	138.463
		514.765	138.078
		634.328	137.998
		157.11	137.758
		273.177	137.637
		496.295	137.584
		613.316	136.28
		204.09	135.043
		696.355	134.929
		429.242	134.489
		191.058	132.429
		768.436	131.531
		475.213	131.165
		842.477	130.479
		506.287	129.832
		635.357	129.653
		615.851	128.797
		284.127	127.71
		212.141	127.505
		576.299	127.009
		512.278	126.599
		717.386	126.167
		266.162	126.032
		543.287	125.421
		653.39	125.109
		569.299	124.97
		251.153	124.945
		159.078	124.269
		130.106	124.046
		647.324	124
		869.922	123.719
		533.29	123.327
		366.72	122.487
		428.266	122.308
		800.401	121.611
		869.422	121.545
		485.761	121.357
		226.157	121.214
		211.109	120.865
		625.814	119.893
		233.131	119.312
		226.084	119.017
		216.1	118.777
		615.342	118.703
		465.236	118.675
		236.084	118.309
		231.115	118.137
		243.11	118.097
		700.356	117.975
		673.866	117.681
		344.98	117.472
		647.322	116.497
		249.126	116.454
		496.296	116.443
		619.331	116.191
		137.08	115.316
		444.242	114.2
		242.094	113.951
		242.066	113.693
		892.401	113.664
		542.314	113.022
		625.316	112.852
		497.274	112.091
		429.247	111.989
		342.206	111.909
		251.116	111.383
		258.146	111.251
		517.278	111.234
		731.392	111.16
		247.146	110.801
		767.38	110.381
		234.127	110.361
		248.105	110.26
		648.75	109.919
		338.186	109.153
		235.11	108.812
		776.447	108.38
		178.099	108.356
		552.319	108.207
		486.269	108.12
		305.164	108.096
		294.183	107.995
		430.243	107.82
		289.134	107.426
		864.446	107.425
		611.332	107.249
		782.437	107.01
		262.156	106.921
		932.534	106.552
		522.32	106.537
		735.339	106.516
		432.234	106.507
		439.24	105.683
		685.864	105.654
		744.826	105.609
		696.357	105.284
		140.083	104.895
		442.269	103.661
		305.163	103.537
		181.098	103.504
		442.244	103.377
		360.032	103.343
		718.387	103.269
		821.411	103.019
		586.967	102.964
		499.263	102.912
		714.808	102.856
		743.36	102.758
		755.374	102.645
		312.158	102.604
		606.338	102.59
		569.297	102.398
		573.284	102.377
		133.086	102.299
		257.163	101.95
		115.039	101.824
		598.267	101.444
		709.371	101.355
		286.143	101.292
		587.333	101.041
		644.356	100.859
		401.095	100.537
		185.13	100.223
		561.823	100.194
		532.296	100.128
		564.292	100.075
		824.383	99.9717
		187.109	99.9225
		486.268	99.5982
		141.03	99.3668
		774.426	99.363
		593.314	99.362
		532.291	99.3172
		437.239	99.3043
		289.133	98.9885
		765.915	98.9337
		743.357	98.773
		794.36	98.7001
		619.329	98.6912
		614.821	98.6723
		195.112	98.162
		652.346	98.161
		513.318	97.8768
		563.335	97.5112
		615.319	97.35
		1178.54	97.2802
		232.085	97.1199
		586.633	97.0087
		242.188	96.904
		573.268	96.818
		229.095	96.643
		634.33	96.5847
		362.72	96.5517
		363.485	96.5517
		430.189	96.5517
		431.902	96.5517
		447.5	96.5517
		492.309	96.5517
		520.503	96.5517
		546.841	96.5517
		550.232	96.5517
		634.366	96.5517
		649.083	96.5517
		673.305	96.5517
		728.354	96.5517
		729.907	96.5517
		739.906	96.5517
		868.57	96.5517
		913.553	96.5517
		941.046	96.5517
		1041.54	96.5517
		1248.6	96.5517
		615.34	96.463
		212.105	96.4611
		644.357	96.4485
		933.035	96.3181
		536.266	96.301
		277.158	96.2188
		703.867	96.1875
		616.352	96.01
		491.768	95.9443
		821.41	95.7101
		751.392	95.6852
		626.344	95.6619
		486.264	95.5457
		524.283	95.3702
		633.864	95.3321
		626.805	95.2688
		632.839	95.0923
		466.249	94.999
		545.33	94.8294
		519.504	94.5818
		380.196	94.3923
		860.909	94.3673
		191.119	94.324
		432.231	93.9586
		409.77	93.1034
		524.115	93.1034
		761.437	93.1034
		1149.15	93.1034
		1174.51	93.1034
		244.132	93.0724
		514.32	92.8902
		849.476	92.6519
		237.125	92.6227
		444.241	92.1808
		629.352	91.5238
		611.33	91.5224
		776.949	91.4855
		855.96	91.4696
		227.177	91.4058
		486.261	91.3605
		213.089	91.3037
		460.318	91.0491
		1055.54	91.0303
		226.071	91.0237
		564.795	90.8741
		253.096	90.6705
		167.094	90.6059
		443.59	90.4242
		234.089	90.4145
		505.785	90.3661
		597.346	90.3518
		642.811	90.3284
		596.327	90.0172
		678.365	89.9496
		178.107	89.5652
		513.32	89.3615
		814.461	89.0532
		336.122	89.0106
		166.062	88.9852
		652.886	88.5311
		380.197	88.4548
		181.062	88.2383
		369.203	88.0798
		487.266	88.0584
		216.061	88.0268
		823.882	88.0207
		596.325	87.5837
		523.729	87.351
		112.051	86.763
		514.321	86.6825
		642.84	86.5791
		593.317	86.2339
		308.139	86.2247
		517.29	86.1043
		679.365	86.0709
		540.367	86.0495
		246.183	85.998
		696.353	85.9363
		703.864	85.8373
		412.202	85.5366
		434.206	85.5306
		626.347	85.4401
		466.253	85.2892
		823.407	85.2746
		593.295	85.2599
		625.812	85.1017
		538.328	84.8087
		523.93	84.798
		647.342	84.4416
		155.119	84.316
		589.757	84.0073
		679.364	83.9769
		171.078	83.9059
		598.306	83.8337
		406.201	83.7913
		487.262	83.4081
		770.422	83.3449
		379.226	83.1794
		498.282	82.6264
		635.323	82.5059
		369.98	82.4856
		539.233	82.4035
		586.793	82.3356
		620.321	82.3047
		670.344	81.6974
		521.264	81.5417
		670.341	81.3989
		523.948	81.3622
		808.475	81.2235
		304.179	81.1363
		703.862	80.9408
		1046.5	80.8655
		486.769	80.3577
		1008.57	80.0707
		297.159	80.0597
		718.911	79.9721
		517.28	79.2465
		497.288	79.1984
		755.413	79.1192
		621.317	79.093
		727.433	79.0226
		404.209	78.9197
		840.401	78.8889
		334.155	78.7239
		719.413	78.6153
		514.304	78.4888
		421.241	78.4589
		437.237	78.4586
		855.492	78.4482
		826.426	78.3403
		597.327	78.0231
		544.243	77.926
		197.106	77.8339
		136.063	77.8207
		693.351	77.7658
		842.407	77.7215
		615.317	77.6849
		704.32	77.6605
		237.136	77.613
		472.311	77.5346
		680.521	77.3985
		592.644	77.2422
		317.22	77.2305
		404.208	77.1287
		519.258	76.732
		1008.06	76.5515
		327.081	76.5069
		543.33	76.4292
		337.184	76.3398
		660.386	76.2966
		691.811	76.2317
		752.379	76.0148
		486.239	75.864
		152.047	75.8376
		861.409	75.7262
		495.796	75.6785
		700.36	75.6303
		732.311	75.6135
		383.196	75.5742
		643.338	75.55
		571.341	75.4389
		249.101	75.3306
		122.082	75.2889
		277.121	75.1866
		631.596	74.968
		341.164	74.7187
		374.21	74.6666
		136.052	74.6639
		635.326	74.4968
		225.126	74.3511
		533.285	74.2261
		208.11	74.1331
		803.396	74.0945
		635.327	74.0721
		628.837	74.034
		621.321	73.9476
		494.299	73.7598
		447.244	73.6758
		429.24	73.6576
		351.183	73.6567
		311.116	73.4691
		159.114	73.2047
		409.232	73.1006
		746.896	73.0687
		219.114	73.036
		624.284	72.9802
		527.733	72.9756
		194.094	72.8875
		702.357	72.8859
		132.079	72.7654
		650.404	72.6893
		195.078	72.6838
		766.418	72.6051
		615.365	72.5757
		649.64	72.5635
		800.404	72.5392
		544.33	72.5184
		686.365	72.4347
		666.316	72.3934
		199.11	72.1583
		750.893	72.1223
		854.489	72.0807
		596.323	72.0003
		340.129	71.9797
		601.85	71.7869
		673.805	71.7578
		856.458	71.7018
		254.164	71.5726
		505.262	71.5528
		176.123	71.5433
		767.377	71.5148
		517.275	71.5043
		634.829	71.4279
		370.231	71.3388
		643.339	71.3
		585.312	71.1633
		580.265	71.1063
		520.259	71.1
		343.164	71.0829
		654.343	71.0299
		1085.53	70.9073
		442.243	70.8596
		592.352	70.8171
		557.276	70.8112
		842.907	70.7273
		704.318	70.6256
		418.998	70.5969
		540.788	70.591
		820.434	70.5433
		643.36	70.4739
		526.278	70.4722
		343.514	70.4465
		187.089	70.2985
		560.295	70.2784
		520.754	70.222
		198.125	70.206
		610.357	70.0947
		644.856	70.0495
		186.089	70.0352
		413.194	70.0083
		326.673	69.945
		543.324	69.8806
		451.232	69.554
		505.286	69.51
		392.702	69.4788
		702.36	69.4358
		673.408	69.4336
		451.286	69.3455
		374.214	69.3231
		515.249	69.3098
		344.184	69.2691
		466.753	69.1958
		217.136	69.1214
		635.319	69.0458
		221.069	69.0415
		685.892	69.0103
		381.665	68.9762
		383.705	68.8293
		730.408	68.7566
		454.176	68.6594
		855.49	68.6518
		447.752	68.6286
		429.093	68.6192
		408.183	68.6188
		477.233	68.1474
		649.344	68.0449
		169.008	68.0029
		356.202	67.8885
		384.206	67.8715
		545.28	67.8506
		783.438	67.8225
		317.13	67.7957
		715.309	67.782
		592.311	67.7816
		430.307	67.7298
		619.373	67.713
		113.072	67.6874
		368.123	67.6671
		670.845	67.5894
		400.22	67.4665
		473.778	67.4443
		540.301	67.3814
		404.211	67.1753
		338.184	66.9778
		620.825	66.9157
		559.324	66.8663
		363.736	66.5268
		731.268	66.5061
		606.309	66.3828
		946.462	66.3688
		199.073	66.2655
		313.19	66.2234
		304.106	66.1681
		850.402	65.9882
		526.273	65.9747
		647.822	65.8881
		156.078	65.8461
		231.151	65.7164
		284.175	65.6708
		307.682	65.5247
		544.327	65.5202
		126.056	65.4303
		860.419	65.3109
		480.265	65.2869
		539.918	65.0073
		1149.65	64.9132
		969.992	64.9131
		325.155	64.7918
		765.893	64.6612
		172.073	64.6431
		246.129	64.6377
		459.266	64.6157
		152.057	64.1935
		561.283	64.1041
		772.382	64.0992
		970.493	64.0345
		447.752	63.972
		448.606	63.8732
		310.215	63.6883
		432.229	63.6633
		581.797	63.634
		696.359	63.6235
		582.803	63.5351
		196.073	63.4941
		768.872	63.2979
		395.208	63.2675
		415.041	63.2257
		331.155	63.0918
		654.377	63.0832
		1069.54	63.0594
		333.171	63.0167
		440.747	62.9379
		703.912	62.9078
		395.735	62.9054
		535.973	62.8091
		845.439	62.7756
		519.756	62.5691
		673.91	62.5524
		641.241	62.5373
		429.252	62.4972
		864.443	62.4878
		278.116	62.431
		539.299	62.3524
		800.902	62.3486
		545.328	62.3376
		274.19	62.3371
		265.12	62.3351
		205.099	62.3325
		663.368	62.3186
		502.21	62.3179
		268.169	62.2582
		346.249	62.2034
		241.084	62.1882
		663.871	62.1857
		419.24	62.149
		485.758	62.1369
		539.584	62.1349
		626.295	62.1297
		337.165	62.0801
		584.312	62.065
		185.094	62.0138
		523.294	61.9519
		227.116	61.9268
		442.932	61.8709
		629.348	61.8706
		759.432	61.8375
		731.389	61.8158
		767.882	61.7697
		647.82	61.7492
		972.447	61.6052
		334.152	61.5713
		594.767	61.5124
		515.266	61.4424
		525.318	61.2262
		295.187	61.2239
		207.079	61.2033
		709.369	61.1839
		700.353	61.1809
		767.873	61.1789
		309.115	61.1569
		1231.65	61.0323
		631.798	60.9542
		285.158	60.9042
		340.13	60.8183
		522.791	60.4909
		874.397	60.4738
		781.395	60.454
		471.256	60.415
		524.28	60.4067
		409.229	60.329
		315.169	60.3065
		1045.54	60.2232
		261.126	60.2053
		643.671	60.0875
		712.423	60.0428
		596.716	59.9945
		354.709	59.8523
		142.124	59.8237
		701.36	59.8228
		653.343	59.7691
		621.313	59.7334
		746.375	59.6811
		587.823	59.6372
		645.861	59.592
		398.207	59.4451
		571.783	59.282
		529.29	59.2516
		743.86	59.1674
		410.244	59.1607
		472.246	59.1394
		479.266	59.1179
		257.126	59.0228
		711.921	58.9548
		630.318	58.8894
		625.831	58.8809
		261.166	58.8089
		468.229	58.7937
		258.142	58.7707
		694.346	58.7332
		946.459	58.6914
		505.596	58.6554
		742.381	58.6286
		579.305	58.5802
		774.927	58.5259
		1148.65	58.4676
		625.33	58.4365
		587.32	58.2976
		586.408	58.26
		398.187	58.2563
		428.183	58.2338
		520.292	58.1255
		356.199	58.112
		649.011	58.1003
		326.173	58.0575
		516.761	58.038
		225.098	57.9959
		569.801	57.9783
		227.07	57.944
		455.211	57.7794
		198.089	57.7697
		331.143	57.7566
		582.278	57.7145
		629.852	57.6511
		634.065	57.6214
		592.305	57.4836
		644.33	57.4792
		693.842	57.4205
		754.451	57.3718
		336.16	57.275
		435.238	57.2456
		279.1	57.2246
		323.174	57.1629
		597.322	57.1624
		404.741	57.0785
		793.856	57.0162
		227.03	57.0138
		740.408	56.9438
		594.339	56.9044
		627.307	56.8689
		242.152	56.8657
		270.184	56.7648
		649.793	56.6766
		654.34	56.6596
		576.799	56.606
		359.7	56.5247
		419.235	56.5043
		369.159	56.4739
		638.294	56.3187
		469.768	56.3021
		559.273	56.2743
		324.138	56.272
		491.241	56.2712
		597.848	56.2652
		795.353	56.1961
		619.83	56.1622
		399.239	56.0525
		613.816	56.0263
		681.345	55.9743
		361.191	55.9741
		843.478	55.8934
		570.278	55.8328
		717.84	55.793
		445.258	55.7131
		232.142	55.6919
		542.287	55.6447
		298.687	55.626
		521.801	55.6253
		468.272	55.551
		639.294	55.4207
		662.017	55.397
		418.743	55.3504
		1007.57	55.3297
		630.219	55.3161
		461.254	55.2778
		909.498	55.2698
		395.197	55.2232
		715.404	55.1899
		650.853	55.1169
		700.343	54.9238
		180.114	54.8703
		388.273	54.8622
		652.335	54.8299
		372.715	54.8214
		796.927	54.7972
		629.335	54.7289
		536.263	54.7032
		653.341	54.5721
		642.35	54.5333
		458.171	54.5329
		413.229	54.4761
		532.288	54.4502
		941.473	54.4455
		483.151	54.3231
		494.705	54.322
		311.174	54.3211
		587.302	54.3134
		674.826	54.3016
		622.308	54.0897
		610.863	54.0049
		444.215	53.97
		254.152	53.9267
		234.17	53.9038
		1230.64	53.868
		561.614	53.7664
		217.085	53.719
		638.406	53.6328
		444.568	53.544
		598.301	53.4954
		767.878	53.4826
		814.963	53.4783
		654.88	53.4585
		650.401	53.4551
		520.294	53.373
		488.764	53.2012
		806.44	53.1938
		386.226	53.191
		555.286	53.0685
		763.324	53.0439
		157.062	53.021
		499.255	53.0107
		571.826	53.0005
		647.34	52.9375
		725.38	52.923
		726.354	52.9031
		596.348	52.9009
		541.349	52.866
		596.849	52.834
		704.323	52.8153
		507.301	52.8074
		596.828	52.7908
		720.847	52.7531
		278.163	52.7266
		756.391	52.7115
		330.698	52.6809
		728.855	52.6672
		521.757	52.4263
		537.814	52.3115
		544.782	52.2867
		606.307	52.2705
		735.378	52.2457
		946.497	52.2384
		416.219	52.1608
		625.793	52.0646
		467.257	52.0377
		542.289	51.98
		419.227	51.9788
		230.068	51.9157
		726.854	51.8721
		751.894	51.8426
		678.346	51.7499
		695.293	51.5664
		394.183	51.5566
		639.293	51.5392
		628.384	51.5254
		275.191	51.5147
		543.791	51.4936
		434.22	51.4549
		752.377	51.4502
		437.913	51.4394
		234.146	51.4186
		443.255	51.4142
		776.386	51.3607
		934.482	51.2642
		1037.96	51.1618
		749.472	51.1491
		299.174	51.0256
		373.123	51.0233
		507.272	50.8753
		744.409	50.8565
		791.379	50.8065
		707.398	50.7214
		537.312	50.6653
		916.481	50.655
		166.099	50.6482
		419.739	50.6408
		649.312	50.6337
		559.341	50.59
		793.356	50.5647
		788.918	50.5519
		215.104	50.489
		704.369	50.4801
		671.841	50.4306
		547.341	50.3674
		531.305	50.3032
		430.256	50.2877
		583.313	50.2817
		454.249	50.2238
		443.266	50.2172
		807.434	50.1877
		244.093	50.1665
		873.392	50.1655
		588.281	50.0714
		176.083	50.0679
		306.059	50.0483
		903.493	50.0442
		596.345	50.0346
		822.41	50.0217
		633.732	49.9755
		433.131	49.8237
		711.41	49.823
		360.145	49.8226
		484.28	49.8013
		686.394	49.7591
		744.361	49.7275
		362.03	49.707
		418.193	49.6396
		645.336	49.5929
		1009.07	49.5455
		1046.47	49.5311
		602.351	49.4608
		143.083	49.444
		318.183	49.4245
		592.018	49.3811
		775.889	49.2604
		754.416	49.2333
		648.345	49.1663
		771.49	49.1622
		254.161	49.1502
		745.295	49.0974
		730.397	49.0615
		378.156	48.9898
		769.376	48.913
		540.299	48.8907
		337.072	48.8656
		355.68	48.8577
		444.903	48.8529
		308.183	48.8513
		316.117	48.8367
		653.32	48.8123
		178.064	48.7962
		666.397	48.7959
		707.396	48.7943
		620.293	48.7707
		592.326	48.7566
		280.106	48.7499
		515.241	48.7441
		389.714	48.7251
		746.411	48.6913
		271.154	48.6837
		745.324	48.6709
		448.241	48.6332
		771.425	48.5865
		423.241	48.5332
		291.123	48.456
		522.811	48.4292
		606.354	48.3838
		941.544	48.3681
		731.895	48.3589
		172.109	48.3474
		654.843	48.3195
		721.361	48.3129
		208.082	48.282
		830.4	48.2707
		506.275	48.2644
		424.203	48.2331
		563.314	48.2309
		809.405	48.2008
		1249.6	48.1878
		639.297	48.1849
		300.158	48.1692
		599.873	48.1428
		823.379	48.142
		372.228	48.0739
		524.13	48.073
		195.089	47.9894
		149.046	47.9753
		688.851	47.9472
		624.324	47.8786
		152.035	47.8729
		528.235	47.8547
		1140.64	47.8127
		625.329	47.7784
		613.373	47.7559
		341.184	47.664
		327.148	47.6587
		319.116	47.6049
		646.337	47.5918
		435.237	47.5757
		578.307	47.5697
		364.199	47.5345
		465.698	47.4494
		750.408	47.4238
		587.288	47.3903
		288.205	47.3321
		396.212	47.2992
		626.313	47.2304
		352.165	47.1461
		263.168	47.137
		844.966	47.1336

## Sheet: Figure 3a
Figure 3a: All detected diagnostic ions across mass shifts glycopeptides. Data 1 contains the mass and average intensity of each identified diagnostic ion.
	Data 1	diagnostic ion mass	avg_intensity
		138.055	99.99
		232.081	2.32767
		172.06	1.03986
		184.06	0.74
		168.065	41.38
		166.05	1.23271
		366.139	17.4925
		110.06	0.4706
		292.102	7.00299
		182.045	0.66526
		204.087	54.22
		167.036	7.47
		197.044	6.44355
		274.092	28.1
		122.06	0.336
		528.192	0.48384
		144.067	6.89618
		145.05	0.39582
		126.055	17.0858
		112.039	0.25567
		163.06	0.24272
		152.071	0.23256
		173.044	0.22284
		208.06	0.23693
		657.234	0.34146
		226.071	0.17748
		123.044	0.33902
		246.097	0.15968
		436.145	0.2435
		214.071	1.3473
		215.055	0.90922
		196.06	0.78812
		138.055	99.84
		168.065	38.46
		366.139	15.41
		172.06	0.55251
		232.081	1.32056
		204.087	45.2
		166.05	0.68016
		110.06	0.29304
		292.102	3.79708
		184.06	0.37632
		197.044	3.82464
		167.036	4.39236
		182.045	0.32594
		274.092	15.7842
		144.067	6.55344
		126.055	16.99
		528.192	0.3807
		145.05	0.3726
		163.06	0.26568
		173.044	0.2177
		122.06	0.16227
		246.097	0.12528
		214.071	0.79872
		123.044	0.15678
		215.055	0.58588
		196.06	0.56742
		138.055	99.88
		168.065	38.34
		366.139	15.58
		172.06	0.59605
		232.081	1.40438
		166.05	0.7232
		204.087	45.93
		110.062	0.32799
		184.06	0.40425
		292.102	3.91821
		528.192	0.47153
		197.044	3.96806
		167.036	4.55172
		182.045	0.35055
		274.092	16.33
		144.067	6.55046
		126.055	16.5501
		163.06	0.2708
		173.044	0.22372
		145.05	0.32242
		122.061	0.16767
		246.097	0.15312
		214.071	0.81466
		123.046	0.164
		196.06	0.56092
		215.055	0.51561
		657.235	0.12348
		138.055	99.94
		366.139	18.07
		166.05	1.36735
		292.102	8.29
		232.081	2.5922
		172.06	1.1508
		184.06	0.8041
		168.065	40.9978
		182.045	0.72759
		110.061	0.4939
		274.092	33.66
		167.036	8.44
		197.044	7.25
		204.087	56.85
		528.192	0.6105
		122.06	0.33222
		144.067	7.31584
		126.055	18.0457
		163.06	0.34055
		112.041	0.26325
		152.072	0.25857
		145.05	0.35682
		657.234	0.4109
		208.06	0.294
		173.044	0.19075
		436.145	0.35165
		226.071	0.1998
		246.097	0.1683
		123.044	0.34364
		214.071	1.35
		215.055	1.18347
		454.155	0.13505
		196.06	0.91325
		138.055	99.88
		232.081	2.25948
		172.06	0.97438
		366.139	18.29
		168.065	41.31
		292.102	7.15
		204.087	55.78
		166.05	1.15416
		184.06	0.67336
		274.092	28.1718
		197.044	6.22377
		167.034	7.21828
		182.045	0.58276
		110.061	0.41307
		144.067	7.04746
		126.055	17.465
		528.192	0.49572
		122.06	0.2856
		145.05	0.33973
		163.06	0.2252
		112.039	0.18394
		152.07	0.1834
		657.235	0.36707
		123.044	0.29736
		173.044	0.1581
		246.097	0.13795
		208.062	0.18438
		436.145	0.22412
		214.071	1.14478
		226.071	0.13365
		215.055	0.84624
		196.06	0.80712
		163.062	3.14325
		145.05	6.11161
		243.026	50.361
		127.039	17.9202
		405.079	1.71699
		168.065	36.8
		204.087	58.67
		366.139	10.65
		144.067	7.92
		110.032	0.99099
		138.055	91.06
		126.055	23.7832
		171.005	0.57324
		528.192	0.491724
		292.103	1.97368
		232.081	0.482792
		392.223	0.63156
		110.06	0.528976
		182.045	0.77436
		184.06	0.843186
		172.062	1.14264
		232.081	2.68247
		166.05	1.39694
		292.102	9.70639
		366.139	24.2
		168.065	44.5575
		657.234	0.847392
		528.192	0.663675
		122.06	0.386232
		274.092	36.67
		197.044	7.33
		167.034	8.52804
		138.055	99.85
		204.087	58.74
		152.071	0.30456
		112.039	0.289731
		436.145	0.48923
		144.067	6.70106
		226.071	0.253339
		126.055	16.0109
		145.05	0.210562
		208.06	0.30965
		454.155	0.27549
		246.097	0.150752
		123.044	0.374328
		250.092	0.141694
		214.071	1.36506
		163.06	0.124186
		215.055	1.12125
		230.102	0.108395
		196.06	0.846192
		154.05	0.254913
		138.055	99.81
		366.139	15.85
		168.065	38.2449
		232.081	1.30918
		204.087	46.21
		172.06	0.52542
		166.05	0.65142
		292.102	3.92818
		110.06	0.28453
		197.044	3.73125
		167.034	4.26716
		144.067	6.69312
		274.092	15.9241
		126.055	17.2454
		184.06	0.33212
		528.192	0.38988
		182.045	0.297
		145.049	0.32344
		163.062	0.26445
		173.044	0.18414
		122.06	0.1458
		246.097	0.11664
		214.071	0.72656
		123.044	0.14235
		215.055	0.53428
		196.06	0.53932
		126.055	31.15
		144.066	9.3661
		204.087	36.5212
		138.055	68.23
		168.065	21.9008
		366.139	4.54503
		197.128	3.76178
		169.134	3.89993
		181.097	2.10235
		232.081	1.80236
		172.06	0.70444
		166.051	0.89656
		168.065	37.1817
		292.102	5.20714
		366.139	12.4733
		145.05	0.673728
		197.044	5.18188
		138.055	99.14
		167.034	5.9586
		204.086	50.41
		163.06	0.510635
		110.06	0.303435
		274.092	21.5405
		184.06	0.445617
		144.067	7.64467
		182.045	0.413788
		126.055	19.0619
		528.193	0.35633
		122.061	0.190515
		214.071	1.05011
		123.044	0.214445
		173.044	0.117215
		215.055	0.77437
		196.06	0.638592
		208.06	0.121303
		138.055	99.84
		366.139	16.89
		168.065	38.5927
		232.081	1.39728
		204.086	47.71
		172.06	0.5629
		292.102	4.26573
		166.05	0.6545
		110.06	0.29906
		197.044	3.9402
		274.092	17.28
		167.036	4.54715
		528.192	0.49104
		144.067	6.6627
		184.06	0.35376
		126.055	16.8194
		182.045	0.30888
		163.06	0.2552
		145.05	0.27408
		173.044	0.1776
		122.061	0.14742
		246.097	0.13224
		214.071	0.7695
		123.044	0.14976
		215.055	0.60261
		196.06	0.58164
		657.235	0.16885
		163.06	19.7004
		204.086	62.95
		168.065	35.2721
		366.139	10.5239
		138.055	92.31
		126.055	22.9486
		144.066	7.96086
		528.192	0.557349
		392.223	0.62118
		232.081	0.51625
		127.039	11.6471
		145.05	5.57385
		325.113	0.377676
		243.026	11.7335
		172.06	0.599495
		366.139	16.78
		232.081	1.44219
		166.05	0.723573
		138.055	99.83
		110.062	0.31191
		168.065	38.5939
		184.06	0.403152
		204.087	54.47
		182.045	0.362868
		292.102	4.57623
		144.067	7.97
		167.034	4.67298
		197.044	4.04517
		274.092	18.37
		126.055	19.3916
		122.06	0.183573
		145.05	0.19176
		528.193	0.2881
		214.071	0.83664
		173.044	0.13958
		246.097	0.136164
		123.044	0.16687
		657.235	0.193596
		163.06	0.111712
		569.219	0.109659
		215.055	0.562374
		196.06	0.520047
		163.062	8.42697
		204.087	61.32
		168.065	35.5388
		366.139	11.25
		138.055	91.56
		145.05	6.26054
		144.066	8.12356
		126.055	23.2087
		127.039	15.915
		243.026	41.1073
		405.079	1.9594
		292.102	2.09641
		232.081	0.545589
		110.032	0.716931
		528.193	0.440768
		171.005	0.408798
		392.223	0.521424
		214.071	0.32669
		138.055	99.84
		366.139	18.45
		172.062	1.083
		292.102	8.29
		232.081	2.50236
		168.065	40.93
		166.051	1.28754
		274.092	33.15
		184.06	0.75684
		204.086	57.17
		197.044	7
		167.034	8.0919
		182.045	0.69108
		110.061	0.45738
		528.192	0.60116
		144.067	7.34052
		126.055	17.9218
		122.06	0.2864
		163.06	0.2826
		112.041	0.22458
		145.049	0.31536
		657.234	0.41925
		152.072	0.20794
		208.06	0.24864
		436.144	0.31626
		173.044	0.1687
		123.044	0.3243
		226.071	0.17366
		246.097	0.14223
		214.071	1.30815
		215.055	1.16691
		454.155	0.1216
		196.06	0.7982
		366.139	19.67
		138.055	100
		168.065	39.8342
		172.06	0.442
		528.192	0.50472
		232.081	1.12894
		166.05	0.534378
		110.062	0.261624
		204.087	44.42
		184.06	0.287712
		292.102	3.79468
		182.045	0.257822
		197.044	3.11563
		274.092	14.78
		167.034	3.62
		122.06	0.14586
		144.067	6.15466
		126.055	14.8081
		145.05	0.201927
		163.06	0.169447
		173.044	0.11517
		246.097	0.11
		657.235	0.191436
		214.071	0.570103
		215.055	0.447125
		196.06	0.412292
		173.044	0.23991
		528.192	0.413308
		366.139	14.6
		163.06	0.29568
		168.065	35.9455
		110.06	0.1645
		145.05	0.301176
		138.055	99.81
		246.097	0.145125
		204.086	39.77
		144.067	6.30167
		126.055	16.6048
		172.06	0.769419
		110.06	0.390827
		184.06	0.548878
		182.045	0.506408
		166.05	0.931826
		528.192	0.543808
		232.081	1.85857
		366.139	21.37
		292.102	6.55969
		168.065	42.21
		657.234	0.45102
		122.06	0.234453
		138.055	99.74
		197.044	5.08332
		167.034	5.93934
		204.087	51.81
		274.092	25.1919
		145.05	0.208352
		112.039	0.1652
		144.067	6.53493
		152.072	0.15946
		436.144	0.248085
		126.055	15.89
		246.097	0.135044
		163.06	0.31296
		208.06	0.170374
		226.071	0.129116
		173.044	0.108974
		123.044	0.23001
		454.155	0.116928
		215.055	0.807905
		214.071	0.8733
		196.06	0.617885
		163.062	26.923
		204.086	64.43
		168.065	34.2421
		366.139	10.2918
		144.067	8.06303
		138.055	91.07
		126.055	22.0182
		528.192	0.580128
		325.113	0.66222
		392.223	0.510667
		232.081	0.411075
		127.039	9.91057
		110.06	0.116072
		115.039	0.212688
		173.044	0.134196
		232.081	1.99055
		172.06	0.80652
		166.05	1.01757
		163.06	0.71739
		184.06	0.52682
		292.102	5.57379
		197.044	5.69344
		110.06	0.325616
		168.065	37.95
		366.139	13.23
		182.045	0.482868
		167.034	6.56092
		528.192	0.538
		145.05	0.682339
		204.087	52.79
		138.055	99.59
		274.092	23.48
		144.067	7.61
		122.06	0.214776
		126.055	19.0446
		112.039	0.131043
		152.071	0.12614
		123.044	0.217179
		173.044	0.127296
		214.071	1.05583
		208.06	0.12288
		215.055	0.81054
		196.06	0.789776
		366.139	25.7388
		232.081	2.21238
		292.102	8.80589
		172.06	0.85188
		168.065	44.7164
		528.192	0.8574
		166.05	1.0331
		204.087	65.9843
		184.06	0.595264
		138.055	99.66
		274.092	32.1285
		167.034	7.02874
		197.044	5.9509
		182.045	0.535665
		657.234	0.882869
		110.06	0.328477
		144.066	6.96883
		126.055	17.1016
		163.06	0.306111
		122.06	0.2191
		145.05	0.29288
		112.039	0.137082
		436.145	0.252764
		246.097	0.142256
		208.06	0.1764
		215.055	1.08687
		454.155	0.1642
		152.071	0.127808
		214.071	1.03627
		123.044	0.193953
		173.044	0.114483
		226.071	0.115566
		154.05	0.206206
		196.06	0.631904
		138.055	100
		366.139	18.68
		168.065	40.969
		232.081	2.14056
		292.102	6.99894
		204.087	55.98
		172.06	0.88886
		166.05	1.05534
		274.092	27.2
		167.036	6.82
		197.044	5.85826
		184.06	0.61685
		110.06	0.40915
		182.045	0.55074
		144.067	7.1071
		126.055	17.5296
		528.193	0.50116
		122.06	0.27378
		145.051	0.30906
		163.06	0.25074
		657.235	0.37376
		112.039	0.17204
		152.071	0.15912
		123.046	0.28024
		173.044	0.14652
		436.145	0.22776
		246.097	0.12803
		214.071	1.08135
		208.06	0.16728
		226.071	0.12036
		215.055	0.84845
		196.06	0.77385
		154.05	0.18469
		366.139	14.37
		110.06	0.169536
		168.065	35.79
		138.055	99.77
		173.044	0.155558
		204.086	44.11
		144.065	7.22
		126.055	18.27
		145.05	0.179894
		528.192	0.21208
		366.139	21.35
		172.062	0.833574
		184.06	0.603636
		138.055	99.94
		232.081	2.03258
		168.065	41.34
		292.102	7.21265
		166.05	1.01948
		182.045	0.531708
		528.192	0.61208
		274.092	28.21
		204.087	52.53
		110.062	0.396069
		197.044	5.57256
		167.034	6.46035
		122.06	0.241955
		657.235	0.48048
		144.066	6.6263
		126.055	16.0215
		112.039	0.1866
		152.071	0.175421
		436.145	0.33066
		208.06	0.217486
		145.05	0.236628
		226.071	0.152424
		163.06	0.23897
		246.097	0.135999
		123.044	0.251586
		173.044	0.105754
		454.156	0.153
		215.055	0.92205
		214.071	0.92276
		154.05	0.180127
		196.06	0.611743
		110.06	0.573888
		182.045	0.833025
		366.139	24.02
		292.102	11.52
		232.081	3
		172.06	1.25502
		184.06	0.93314
		166.05	1.52068
		138.055	100
		274.092	43.48
		168.065	44.0914
		167.034	9.58
		197.044	8.15203
		528.192	0.7421
		657.234	0.90831
		204.087	60.79
		122.06	0.396796
		112.039	0.327558
		152.071	0.328133
		144.067	7.05
		226.071	0.301432
		436.145	0.60401
		126.055	16.5552
		454.155	0.36685
		208.06	0.35235
		145.049	0.212796
		246.097	0.170407
		123.044	0.41832
		163.06	0.14982
		250.092	0.14247
		215.055	1.57443
		214.071	1.35171
		125.024	0.112902
		230.102	0.131112
		512.197	0.113701
		154.05	0.273813
		196.06	0.803088
		172.06	0.738949
		166.05	0.847242
		232.081	1.74194
		184.06	0.478057
		110.06	0.326198
		182.045	0.447296
		292.102	5.32506
		366.139	14.7242
		528.192	0.485158
		197.044	4.94738
		167.034	5.66623
		168.065	37.0852
		204.087	58.11
		144.066	9.04188
		138.055	98.76
		163.06	0.36678
		145.05	0.355691
		122.06	0.212148
		274.092	21.39
		126.055	23.7097
		173.044	0.16898
		112.039	0.117628
		214.071	0.979478
		123.044	0.19396
		657.234	0.232488
		208.06	0.108698
		215.055	0.71478
		196.06	0.740466
		172.06	0.888576
		232.081	2.12
		166.05	1.0599
		110.06	0.453468
		184.06	0.61977
		292.103	6.71
		366.139	17.57
		168.065	39.0639
		182.045	0.528224
		197.044	5.64755
		167.034	6.47572
		138.055	99.99
		274.092	25.18
		204.087	50.97
		145.05	0.353322
		528.192	0.47736
		144.066	6.92938
		126.055	17.0225
		122.06	0.247212
		657.235	0.399562
		436.145	0.28356
		152.071	0.182637
		173.044	0.164354
		112.039	0.174096
		163.06	0.180138
		208.06	0.142506
		214.071	1.02703
		595.303	2.58469
		392.223	2.9406
		196.06	0.705824
		246.097	0.115328
		454.155	0.1234
		154.05	0.23556
		215.055	0.632385
		433.249	1.85344
		410.234	0.913308
		528.192	0.669375
		366.139	22.0104
		232.081	1.46454
		166.05	0.705372
		172.06	0.55503
		168.065	42.092
		292.102	5.42438
		110.06	0.26011
		204.087	58
		163.06	0.40218
		138.055	99.02
		184.06	0.357534
		197.044	4.1854
		167.034	4.90594
		274.092	20.63
		182.045	0.3188
		144.066	7.05228
		657.234	0.350658
		126.055	17.712
		122.06	0.171394
		145.05	0.3007
		173.044	0.115192
		246.097	0.12099
		214.071	0.810524
		215.055	0.719468
		123.044	0.11988
		154.05	0.154344
		196.06	0.444938
		232.081	2.08566
		172.06	0.849965
		166.05	1.02511
		366.139	17.17
		292.102	6.59942
		168.065	38.5562
		138.055	99.6
		197.044	5.63098
		184.06	0.574128
		110.06	0.409604
		167.034	6.42936
		204.087	50.44
		274.092	25.13
		182.045	0.504912
		144.066	7.0055
		126.055	17.0951
		528.192	0.44135
		145.05	0.332586
		123.044	0.385848
		122.06	0.233478
		595.303	4.3262
		392.224	4.67339
		657.234	0.376
		152.071	0.165072
		436.145	0.275904
		173.044	0.138985
		214.071	1.04836
		112.039	0.149036
		163.062	0.19855
		208.06	0.146212
		215.055	0.74892
		433.249	2.21149
		521.266	2.19454
		410.233	1.70884
		757.355	2.02377
		154.05	0.195675
		196.06	0.65195
		163.06	1.89146
		172.063	0.9102
		166.05	1.12795
		232.081	2.11432
		184.06	0.59955
		182.045	0.517575
		292.102	5.84
		110.06	0.3578
		366.139	14.38
		197.044	6.02364
		167.034	6.99894
		168.065	39.08
		528.192	0.55568
		204.087	57.74
		274.092	24.99
		138.055	99.79
		144.066	7.82645
		122.06	0.202644
		126.055	19.72
		145.05	1.13442
		214.071	1.30028
		173.044	0.145512
		112.041	0.140112
		152.07	0.13412
		208.06	0.165968
		123.044	0.222833
		215.055	0.939358
		392.223	0.589323
		196.06	0.818798
		595.303	0.463497
		163.06	4.77962
		145.05	4.26947
		168.065	36.9203
		127.039	11.0993
		204.087	57.11
		144.067	8.24105
		366.139	9.0968
		126.055	25.75
		138.055	92.18
		243.026	19.5455
		528.192	0.366933
		405.079	0.56019
		392.223	0.662904
		232.081	0.423875
		163.06	1.70182
		145.05	2.80387
		243.026	25.2271
		405.079	1.59702
		144.066	12.2145
		204.087	57.22
		168.065	34.1307
		138.055	98.51
		366.139	9.34283
		528.192	0.51833
		126.055	22.0063
		110.032	0.26532
		232.081	0.428355
		163.06	11.6754
		127.039	10.1271
		168.065	33.3755
		144.066	8.20295
		204.087	56.77
		366.139	7.7366
		126.055	23.9
		138.055	91.1635
		145.05	5.04096
		528.192	0.279046
		392.223	0.579852
		232.081	0.434889
		366.139	22.67
		528.192	0.815166
		172.06	0.562386
		232.081	1.51523
		168.065	41.99
		166.05	0.71022
		292.102	5.75
		110.06	0.26348
		204.087	56.57
		138.055	99.96
		163.06	0.373779
		184.06	0.372657
		197.044	4.38034
		274.092	22.48
		182.045	0.325956
		167.034	5.08621
		144.067	6.86964
		657.234	0.35744
		126.055	17.0666
		122.06	0.136612
		145.05	0.22393
		246.097	0.138911
		173.044	0.127397
		215.055	0.900907
		392.222	0.570723
		214.071	0.812784
		436.144	0.134754
		196.06	0.533764
		123.044	0.137214
		521.265	0.19005
		154.05	0.13546
		145.05	2.16067
		163.062	1.33141
		110.06	0.176
		144.066	8.01374
		168.065	30.0626
		138.055	93.85
		366.139	7.24164
		204.087	40.34
		126.055	20.3448
		232.081	0.737
		166.05	0.259594
		197.044	2.1675
		167.034	2.51424
		184.06	0.1275
		172.06	0.169882
		292.102	2.13905
		214.071	0.385695
		138.055	99.99
		366.139	21.5
		168.065	41.4
		172.06	0.783468
		292.102	7.09864
		232.081	1.92836
		204.087	53.03
		110.06	0.376422
		274.092	27.33
		184.06	0.543988
		166.05	0.9334
		182.045	0.488091
		167.036	6.19137
		197.044	5.29802
		528.192	0.608236
		144.067	6.76644
		126.055	16.109
		122.06	0.21105
		657.234	0.462635
		145.049	0.25326
		436.144	0.30624
		112.039	0.149256
		152.071	0.146888
		163.06	0.2422
		208.06	0.169344
		246.097	0.115587
		123.046	0.210681
		226.071	0.115948
		215.055	0.93962
		214.071	0.955276
		454.155	0.13532
		154.05	0.194166
		196.06	0.642708
		138.055	99.82
		366.139	16.94
		168.065	38.7396
		232.081	1.29859
		172.06	0.52731
		204.087	47.98
		110.06	0.290376
		292.102	4.28323
		166.05	0.613725
		167.034	4.23785
		197.044	3.64688
		274.092	16.74
		144.067	6.72248
		184.06	0.337977
		528.192	0.42761
		126.055	17.0831
		182.045	0.294272
		163.06	0.237705
		145.05	0.281624
		122.06	0.161066
		173.044	0.16288
		246.097	0.124852
		214.071	0.718005
		123.044	0.136188
		215.055	0.547304
		657.235	0.17784
		196.06	0.469744
		110.06	0.29172
		172.06	0.48168
		166.05	0.579014
		528.192	0.467988
		232.081	1.21856
		184.06	0.30988
		366.139	18.32
		182.045	0.283822
		168.065	39.3147
		122.06	0.153336
		292.102	4.17701
		138.055	99.92
		145.05	0.221654
		204.087	45.96
		197.044	3.3
		173.044	0.12282
		167.034	3.83807
		163.062	0.172832
		144.066	6.56
		246.097	0.116426
		274.092	15.82
		126.055	15.9503
		657.234	0.218139
		123.044	0.133945
		214.071	0.608828
		436.145	0.117792
		215.055	0.507507
		196.06	0.4745
		145.05	0.423111
		173.044	0.23916
		110.06	0.16443
		163.06	0.204116
		528.193	0.235068
		366.139	10.77
		144.065	8.66
		168.065	33.9
		138.055	99.19
		204.086	44.94
		126.055	24.2
		172.06	0.169388
		166.05	0.227631
		392.223	0.701322
		232.081	0.466242
		138.055	99.87
		274.092	42.35
		110.06	0.53181
		184.06	0.87952
		366.139	23.82
		166.05	1.43792
		172.062	1.21375
		292.102	11.23
		167.036	9.22
		232.081	2.88
		168.065	43.52
		197.044	7.89
		204.087	60.72
		528.192	0.71422
		657.234	0.88816
		122.06	0.35819
		144.067	7.16124
		112.039	0.28314
		126.055	16.9207
		152.071	0.2812
		436.145	0.53703
		226.071	0.2516
		208.06	0.31876
		454.155	0.31564
		145.05	0.20202
		123.044	0.37164
		163.06	0.1617
		246.097	0.12615
		215.055	1.40304
		214.071	1.37494
		250.092	0.1128
		154.05	0.27432
		196.06	0.80372
		172.06	0.986475
		184.06	0.699237
		166.05	1.17894
		110.06	0.43835
		182.045	0.631971
		232.081	2.29273
		292.102	7.77362
		366.139	18.7786
		122.06	0.313486
		197.044	6.30936
		167.036	7.31712
		204.087	63.94
		168.065	39.7751
		274.092	30.5519
		138.055	99.32
		144.066	8.85995
		112.039	0.240905
		657.235	0.445434
		126.055	20.4549
		152.071	0.2205
		528.192	0.3717
		436.144	0.295899
		226.071	0.1808
		208.06	0.24516
		145.05	0.235152
		246.097	0.156395
		173.044	0.133728
		123.044	0.291522
		569.219	0.154791
		454.155	0.142562
		214.071	1.16904
		215.055	1.00177
		392.223	0.755058
		196.06	0.726261
		163.06	0.288585
		173.044	0.23772
		163.06	0.663195
		110.06	0.178308
		145.05	0.402496
		528.192	0.327028
		366.139	14.11
		246.097	0.117728
		168.065	36.6775
		138.055	99.41
		204.086	41.47
		144.065	6.97577
		126.055	18.5
		232.081	0.543884
		292.103	1.97333
		166.05	0.203313
		172.06	0.155878
		214.071	0.278512
		110.06	0.140114
		366.139	13.21
		144.066	10.06
		173.044	0.122772
		168.065	35.19
		204.086	56.76
		145.05	0.168987
		138.055	99.38
		126.055	27.7239
		528.192	0.333641
		163.06	0.1435
		232.081	0.501302
		222.097	0.295
		292.103	2.15132
		166.05	0.20943
		215.055	0.330582
		172.06	0.136017
		214.071	0.261366
		110.06	0.226269
		366.139	16.82
		168.065	37.84
		204.086	57.22
		138.055	99.66
		528.192	0.360431
		144.067	8.02224
		126.055	20.021
		145.05	0.164472
		173.044	0.123734
		512.198	0.273672
		163.06	0.228185
		232.081	0.795875
		292.102	2.93806
		166.05	0.350523
		172.06	0.289964
		197.044	2.24867
		167.034	2.59308
		184.06	0.185588
		222.097	0.21827
		182.045	0.15744
		274.092	11.3806
		657.235	0.168036
		214.071	0.428312
		215.055	0.32604
		138.055	99.87
		366.139	18.5914
		292.102	8.24519
		232.081	2.45024
		172.06	1.01304
		168.065	40.57
		166.05	1.22232
		204.087	57.28
		274.092	32.3676
		167.034	7.75666
		197.044	6.64002
		184.06	0.7024
		182.045	0.63145
		110.06	0.43108
		144.067	7.33315
		528.192	0.60762
		126.055	17.9678
		122.06	0.29561
		163.06	0.39808
		145.049	0.30157
		657.235	0.4424
		112.039	0.20017
		152.071	0.19512
		436.144	0.32704
		208.06	0.22034
		173.044	0.15844
		246.097	0.1419
		123.044	0.27258
		226.071	0.14578
		214.071	1.1111
		215.055	1.0948
		454.155	0.13072
		196.06	0.83576
		154.05	0.22932
		163.06	1.14787
		172.06	0.936258
		166.05	1.19028
		184.06	0.63405
		232.081	2.12868
		182.045	0.552238
		110.06	0.38688
		528.192	0.536058
		292.102	5.92
		145.05	0.90449
		197.044	6.15
		167.034	7.12563
		366.139	14.1
		122.06	0.22224
		168.065	38.6934
		274.092	25.37
		204.086	56.21
		144.066	7.78246
		138.055	99.29
		214.071	1.35929
		126.055	19.914
		123.044	0.243495
		208.06	0.160272
		152.071	0.130428
		112.039	0.128686
		173.044	0.113295
		215.055	0.927381
		392.223	0.532224
		196.06	0.914991
		366.139	17.19
		138.055	99.83
		168.065	38.2464
		204.086	55.03
		232.081	1.36064
		110.06	0.284796
		172.06	0.518553
		144.067	7.98757
		292.102	4.58218
		166.05	0.628287
		184.06	0.346296
		126.055	19.1393
		274.092	17.9995
		197.044	3.80638
		167.034	4.39616
		182.045	0.31086
		528.191	0.31405
		122.06	0.143026
		145.049	0.178488
		214.071	0.741652
		173.044	0.115808
		123.045	0.1404
		215.055	0.595674
		163.06	0.150744
		657.235	0.195383
		436.145	0.120042
		196.06	0.532287
		569.218	0.110297
		366.139	21.24
		172.06	0.690074
		232.081	1.7044
		168.065	41.4735
		528.193	0.54613
		166.05	0.83885
		110.06	0.33344
		292.102	6.17954
		138.055	99.76
		184.06	0.474904
		204.087	52.31
		182.045	0.414648
		274.092	23.6521
		197.044	4.67138
		167.034	5.40709
		122.06	0.20757
		657.235	0.406016
		144.067	6.64727
		126.055	15.8249
		145.05	0.19926
		112.039	0.1252
		436.145	0.193848
		163.06	0.28074
		152.072	0.1149
		246.097	0.113074
		208.06	0.144078
		123.044	0.189474
		214.071	0.86534
		215.055	0.79003
		196.06	0.550725
		154.05	0.149683
		528.193	0.869244
		172.06	0.85177
		163.06	1.71495
		166.05	1.03756
		184.06	0.581688
		232.081	1.9901
		182.045	0.510444
		110.06	0.321809
		292.102	6.45
		366.139	18.52
		197.044	5.69197
		122.06	0.232265
		145.05	0.99306
		167.034	6.50795
		168.065	41
		204.087	63.51
		274.092	25.81
		138.055	99.74
		144.066	7.56276
		214.071	1.23553
		657.234	0.2793
		243.026	7.6041
		126.055	19.66
		173.044	0.113784
		123.044	0.199386
		208.06	0.146916
		112.039	0.1072
		405.079	0.3606
		215.055	0.799136
		436.144	0.138159
		196.06	0.800323
		595.302	0.766554
		392.223	0.611582
		232.081	2.40137
		172.062	1.01706
		166.05	1.21819
		184.06	0.708972
		292.102	7.29145
		110.06	0.43672
		366.139	16.81
		197.044	6.44477
		182.045	0.624008
		168.065	38.3598
		167.034	7.38594
		138.055	99.69
		274.092	28.78
		204.087	50.69
		144.067	7.31137
		126.055	18.2153
		528.192	0.458878
		145.05	0.355656
		122.06	0.24037
		123.044	0.420035
		657.235	0.351075
		436.145	0.3572
		112.039	0.194166
		214.071	1.14268
		392.223	1.51793
		595.302	1.47645
		152.071	0.167321
		208.06	0.193104
		163.06	0.199038
		173.044	0.144846
		246.097	0.11628
		196.06	0.846978
		454.156	0.144816
		226.071	0.110238
		215.055	0.795694
		521.266	0.911239
		410.234	0.61745
		110.06	0.302498
		172.06	0.476712
		184.06	0.343224
		528.192	0.448
		182.045	0.313158
		166.05	0.602293
		232.081	1.28452
		366.139	19.98
		512.197	0.351468
		292.102	5.02211
		122.06	0.141856
		569.218	0.26649
		168.065	38.8699
		204.086	54.41
		138.055	99.18
		145.05	0.134475
		197.044	3.53954
		274.092	19.6031
		167.034	4.16709
		144.066	7.35347
		246.097	0.119761
		126.055	17.5003
		436.145	0.163318
		657.234	0.2155
		215.055	0.695271
		123.044	0.115872
		163.06	0.290466
		330.118	0.154548
		214.071	0.56
		154.05	0.129673
		196.06	0.40959
		184.06	0.749075
		172.06	1.0351
		182.045	0.676875
		110.06	0.4611
		166.05	1.22919
		232.081	2.46457
		528.191	0.592648
		122.06	0.336285
		292.102	8.4388
		366.139	18.27
		145.05	0.402966
		197.044	6.68154
		167.034	7.78355
		163.06	0.55188
		168.065	41.3303
		274.092	32.54
		204.087	65.41
		112.039	0.215384
		144.067	8.579
		138.055	99.22
		208.06	0.253008
		657.234	0.376826
		152.07	0.197562
		126.055	24.96
		123.044	0.32402
		246.097	0.168948
		173.044	0.16506
		436.144	0.244968
		226.071	0.148259
		222.097	0.46208
		214.071	1.23752
		215.055	1.14045
		454.155	0.125832
		495.182	0.636755
		407.166	0.530196
		154.05	0.231311
		196.06	0.73644
		528.192	0.522312
		110.06	0.265408
		366.139	22.82
		172.06	0.282336
		232.081	0.825186
		166.05	0.353288
		184.06	0.196898
		168.065	40.45
		122.06	0.111344
		138.055	100
		657.235	0.200706
		182.045	0.147959
		145.049	0.135838
		292.102	3.06
		204.086	39.59
		197.044	2.1773
		144.066	5.41
		167.036	2.56255
		274.092	11.4
		215.055	0.395808
		214.071	0.379941
		172.06	0.68894
		184.06	0.471482
		166.05	0.856416
		528.192	0.528336
		110.06	0.302148
		232.081	1.65104
		163.06	0.60865
		182.045	0.371965
		145.049	0.443135
		122.06	0.1662
		292.102	5.35119
		366.139	15.86
		197.044	4.75551
		167.034	5.51997
		168.065	39.017
		144.065	9.17
		204.086	61.65
		173.044	0.130425
		274.092	21.33
		126.055	25.53
		138.055	99.81
		214.071	0.944156
		657.235	0.22665
		215.055	0.720174
		196.06	0.677121
		172.06	0.691002
		166.05	0.867083
		232.081	1.74592
		110.06	0.334236
		184.06	0.44268
		292.102	5.93
		366.139	14.48
		182.045	0.405378
		144.066	10.67
		168.065	37.5499
		204.087	67.7
		197.044	4.86408
		167.036	5.67464
		138.055	99.28
		528.193	0.46606
		274.092	23.51
		126.055	31.1341
		122.06	0.217245
		145.05	0.285447
		163.06	0.273258
		222.097	0.850531
		407.166	1.27574
		173.044	0.137504
		208.06	0.135555
		214.071	0.940104
		246.097	0.11594
		123.044	0.176976
		215.055	0.774592
		657.235	0.193536
		436.145	0.123234
		154.05	0.168935
		196.06	0.579306
		110.06	0.303348
		168.065	38.7267
		172.06	0.46413
		528.192	0.416364
		184.06	0.32548
		232.081	1.25914
		182.045	0.29952
		366.139	19.81
		292.102	4.55492
		122.06	0.141312
		138.055	99.86
		569.219	0.229398
		204.087	50.02
		197.044	3.44858
		145.05	0.138075
		246.097	0.125534
		167.034	4.02367
		144.066	7.31
		274.092	17.87
		126.055	17.1577
		657.234	0.213312
		436.145	0.161424
		215.055	0.6222
		123.044	0.127248
		214.071	0.640512
		154.05	0.153596
		169.069	0.872716
		196.06	0.38233
		232.081	2.02694
		166.05	1.01927
		172.062	0.833245
		366.139	16.8
		292.102	6.30799
		168.065	38.77
		184.06	0.55447
		138.055	99.78
		110.06	0.394332
		197.044	5.45961
		167.034	6.2422
		204.087	50.25
		274.092	23.9344
		182.045	0.471636
		144.067	7.01274
		126.055	17.2771
		145.05	0.312336
		528.192	0.422232
		123.044	0.359723
		122.06	0.205686
		595.302	2.64502
		392.223	3.80723
		214.071	1.01943
		196.06	0.774801
		657.235	0.320346
		436.145	0.261751
		163.06	0.35989
		112.04	0.147593
		173.044	0.133665
		152.07	0.141303
		208.06	0.122467
		433.249	1.3795
		521.266	2.45947
		215.055	0.64753
		410.234	1.43973
		163.06	1.10193
		172.06	0.952602
		166.05	1.14376
		184.06	0.634716
		182.045	0.574314
		528.192	0.61683
		110.06	0.34006
		232.081	2.13719
		145.05	0.756514
		122.06	0.204174
		292.102	6.61998
		197.044	6.35
		167.034	7.37427
		366.139	15.23
		214.071	1.52117
		168.065	38.37
		112.039	0.123123
		274.092	28.21
		204.087	56.56
		144.066	7.67
		208.06	0.168336
		138.055	98.39
		173.044	0.1224
		152.071	0.121508
		215.055	1.06775
		126.055	19.33
		657.234	0.23862
		392.223	0.887733
		595.304	1.11385
		196.06	0.794703
		138.055	99.83
		366.139	17.1928
		168.065	38.52
		204.086	48.37
		232.081	1.38592
		172.06	0.53235
		292.102	4.482
		166.05	0.66834
		110.06	0.30498
		274.092	17.84
		197.044	3.91428
		167.034	4.5372
		528.192	0.5134
		144.067	6.80268
		126.055	16.9021
		184.06	0.35184
		182.045	0.30272
		163.06	0.2907
		122.06	0.15764
		145.05	0.25098
		173.044	0.168
		214.071	0.76788
		246.097	0.11919
		123.044	0.14391
		215.055	0.5952
		657.235	0.18924
		196.06	0.5852
		154.05	0.13821
		173.044	0.256624
		145.049	0.279684
		124.039	0.14
		528.191	0.210465
		110.06	0.137088
		163.06	0.134824
		138.055	97
		144.065	13.0367
		168.065	30.26
		204.086	52.11
		366.139	7.49967
		126.055	35.3404
		166.05	0.304815
		172.06	0.227128
		232.081	0.725562
		292.102	2.25348
		163.062	18.8487
		204.086	65.9
		168.065	36.496
		366.139	11.6889
		138.055	95.58
		144.067	8.63966
		126.055	23.837
		528.193	0.5518
		167.034	2.47633
		292.103	2.3801
		197.044	2.13296
		232.081	0.613893
		392.223	0.7056
		325.113	0.398628
		127.039	8.27135
		595.302	0.417216
		145.049	4.67354
		214.071	0.39368
		166.05	0.200148
		232.081	2.58674
		292.102	9.62
		366.139	24.2
		184.06	0.78372
		172.062	1.08169
		166.05	1.3316
		110.06	0.47528
		182.045	0.714948
		168.065	44.17
		138.055	99.88
		274.092	36.02
		197.044	7.13072
		204.087	59.66
		167.034	8.26928
		657.234	0.846582
		528.192	0.63435
		122.06	0.350106
		144.067	6.96344
		112.039	0.258476
		126.055	16.5884
		152.071	0.238298
		436.145	0.407427
		226.071	0.210708
		208.06	0.278124
		145.05	0.20535
		123.044	0.36372
		454.155	0.226137
		246.097	0.118098
		163.06	0.195408
		214.071	1.22806
		215.055	1.11099
		196.06	0.800709
		154.05	0.234968
		138.055	99.98
		366.139	18.88
		168.065	41.0289
		232.081	1.89696
		204.087	56.48
		172.06	0.76028
		292.102	6.44
		274.092	24.54
		166.05	0.90228
		197.044	5.19958
		167.036	5.97
		110.06	0.36212
		184.06	0.51156
		182.045	0.45646
		144.067	7.08867
		528.192	0.53818
		126.055	17.0968
		122.06	0.23555
		163.06	0.31467
		145.049	0.29835
		657.234	0.37468
		173.044	0.16104
		123.044	0.24232
		152.07	0.1383
		112.039	0.1356
		246.097	0.1341
		436.145	0.21471
		214.071	0.94178
		208.06	0.14319
		215.055	0.756
		196.06	0.6208
		154.05	0.17085
		172.06	0.671328
		166.05	0.841958
		184.06	0.47253
		232.081	1.70504
		110.06	0.339654
		182.045	0.424269
		366.139	17.93
		292.102	5.97
		168.065	39.4101
		204.086	64.97
		528.192	0.422344
		197.044	4.66
		144.065	9.48
		167.036	5.44
		138.055	99.74
		122.06	0.19044
		274.092	23.41
		126.055	22.12
		145.05	0.205725
		173.044	0.12441
		569.218	0.205719
		163.06	0.162792
		512.197	0.253866
		657.235	0.286005
		152.071	0.108524
		246.097	0.119364
		208.06	0.13594
		215.055	0.834816
		123.044	0.159412
		214.071	0.83163
		436.145	0.1594
		196.06	0.59892
		126.055	30.4807
		144.067	9.61073
		204.087	41.4676
		138.055	76.96
		168.065	24.9998
		366.139	6.70404
		274.092	10.9769
		197.044	2.44617
		167.034	2.85168
		292.103	2.36198
		232.081	0.631182
		280.165	1.90067
		197.128	3.81596
		181.097	1.8521
		232.081	1.74996
		172.06	0.668493
		163.06	0.652035
		166.05	0.823752
		110.06	0.33039
		366.139	13.24
		168.065	37.64
		292.102	5.14363
		184.06	0.456896
		197.044	4.76352
		138.055	99.14
		204.087	51.6
		167.035	5.58382
		145.05	0.61332
		182.045	0.400315
		274.092	21.09
		144.067	7.49361
		528.192	0.398583
		126.055	18.8627
		122.06	0.203278
		123.044	0.203944
		173.044	0.12936
		214.071	0.904761
		215.055	0.707319
		196.06	0.700336
		154.05	0.180444
		145.05	0.646806
		110.06	0.198445
		122.06	0.120003
		144.067	7.43728
		366.139	7.54607
		168.065	29.314
		163.06	0.281865
		138.055	92.07
		172.06	0.23569
		166.05	0.292296
		232.082	0.759962
		204.086	35.59
		126.055	18.87
		197.044	2.43878
		167.034	2.80228
		292.102	2.11788
		146.519	0.619115
		196.06	0.343672
		110.06	0.210141
		528.192	0.391924
		512.197	0.387872
		366.139	18.6832
		168.065	37.6149
		145.049	0.14925
		569.218	0.149668
		204.086	49.02
		138.055	98.51
		144.067	6.8911
		126.055	16.49
		232.081	0.60522
		292.102	2.13344
		330.118	0.124614
		172.06	0.201376
		184.06	0.123205
		182.045	0.113334
		166.05	0.231132
		214.071	0.264864
		163.06	1.61882
		145.05	1.63845
		405.079	2.73992
		243.026	26.1138
		528.192	0.581256
		366.139	13.48
		144.066	11.7206
		168.065	34.6838
		204.087	57.29
		138.055	97.1
		110.032	0.230065
		292.102	3.34414
		330.118	0.226914
		232.081	0.8
		110.06	0.144378
		126.055	17.4406
		197.044	2.39982
		166.05	0.346942
		167.034	2.74983
		446.105	0.173047
		222.097	0.107806
		770.211	0.177672
		274.092	12.5329
		172.06	0.248775
		184.06	0.164212
		182.045	0.155428
		215.055	0.377935
		214.071	0.402971
		145.05	5.84977
		163.06	2.32284
		127.039	20.0601
		243.026	27.7341
		110.032	0.854662
		528.192	0.292315
		366.139	10.6534
		168.065	31.7487
		144.066	7.34
		204.087	45.66
		138.055	87.98
		126.055	19.0924
		392.223	11.0111
		166.05	0.271892
		167.034	2.69665
		274.092	11.261
		197.044	2.2435
		292.102	2.51212
		232.081	0.639496
		410.233	1.46148
		247.177	0.701799
		124.039	0.176008
		173.044	0.17142
		114.055	0.114009
		145.05	0.869167
		110.06	0.120008
		138.055	99.12
		163.06	0.75432
		528.191	0.208561
		144.065	16.04
		204.086	64.23
		126.055	42.7319
		366.139	7.93
		232.081	0.611982
		168.065	27.9329
		292.102	2.5313
		172.06	0.652458
		110.06	0.293085
		184.06	0.434056
		166.05	0.781386
		182.045	0.388861
		232.081	1.57195
		528.192	0.457263
		145.049	0.390522
		122.06	0.172422
		163.06	0.341186
		292.102	5.4087
		366.139	15.6926
		173.044	0.154275
		197.044	4.55932
		168.065	38.2236
		167.034	5.23046
		246.097	0.118233
		204.086	58.76
		144.066	8.63687
		274.092	21.6614
		138.055	98.35
		214.071	0.996252
		126.055	24.0572
		215.055	0.840939
		208.06	0.115203
		657.235	0.206976
		222.097	0.2722
		154.05	0.186327
		392.223	0.74556
		196.06	0.57995
		595.302	0.552294
		163.06	1.73124
		166.05	1.09737
		172.06	0.898479
		528.192	0.69616
		110.06	0.347851
		184.06	0.564256
		182.045	0.553594
		232.081	2.15229
		122.06	0.208416
		292.102	7.18
		197.044	6.29
		145.05	0.93432
		167.034	7.38
		366.139	16.13
		112.039	0.145656
		168.065	39.37
		173.044	0.125961
		126.055	19.66
		274.092	29.37
		204.087	60.41
		144.066	7.67125
		152.071	0.122885
		208.06	0.150973
		657.234	0.265842
		138.055	99.28
		214.071	1.31989
		215.055	1.13346
		226.071	0.11604
		436.144	0.113355
		196.06	0.72822
		110.06	0.300995
		172.06	0.560384
		184.06	0.382345
		166.05	0.692572
		182.045	0.335745
		232.081	1.43591
		528.192	0.37265
		366.139	17.76
		145.049	0.199584
		122.06	0.149688
		292.102	4.89442
		173.044	0.139272
		168.065	38.6977
		197.044	3.97819
		167.034	4.58185
		204.086	54.61
		144.067	7.85
		138.055	99.77
		246.097	0.110474
		274.092	19.13
		657.234	0.241542
		126.055	19.4483
		123.044	0.15015
		214.071	0.795135
		215.055	0.675717
		436.145	0.134904
		163.06	0.242068
		196.06	0.493116
		110.06	0.290462
		172.06	0.458298
		366.139	20.1634
		232.081	1.22022
		528.192	0.476864
		166.05	0.544241
		184.06	0.2958
		168.065	39.0899
		182.045	0.277818
		292.102	4.89056
		204.086	55.32
		138.055	98.8524
		512.198	0.351234
		144.065	7.48658
		274.092	18.9667
		197.044	3.39218
		569.218	0.243294
		167.034	3.95928
		126.055	17.6705
		122.06	0.120474
		145.049	0.13485
		657.235	0.215592
		215.055	0.687234
		436.144	0.158844
		163.06	0.35046
		214.071	0.626244
		154.05	0.136911
		196.06	0.397449
		366.139	15.04
		168.065	35.9
		138.055	99.75
		110.061	0.160675
		204.086	44.99
		144.067	7.30257
		145.05	0.156184
		126.055	18.2125
		173.044	0.125856
		528.192	0.227056
		232.081	0.45576
		166.05	0.182015
		172.06	0.136374
		214.071	0.24984
		145.05	0.491222
		110.06	0.199656
		173.044	0.18152
		163.06	0.276818
		366.139	10.84
		168.065	33.8136
		528.192	0.188547
		232.081	0.746253
		138.055	98.55
		144.065	7.36417
		204.086	39.76
		126.055	18.07
		172.06	0.204898
[truncated: 11,572 more rows]

## Sheet: Figure 3b
Figure 3b: Correlation matrix of intensities of glyco diagnostic ions. Data 1 contains the diagnostic ion masses and their Spearman correlation coefficients across spectra.
	Data 1	diagnostic ion mass	110.059	122.06	126.055	138.055	144.066	145.049	163.06	166.05	167.034	168.065	172.06	182.045	184.06	186.076	196.06	197.045	204.087	214.071	215.055	232.081	243.026	274.092	292.103	308.098	366.139	405.079	436.145	485.046	512.197	528.192	657.235
		110.059	1	0.495024	0.0188038	0.189408	0.0558284	0.10909	0.0177531	0.527572	0.469131	0.135099	0.538532	0.539292	0.543058	0.0745422	0.498813	0.471631	0.0192526	0.501075	0.485002	0.504388	-0.0679091	0.402011	0.361759	-0.00248921	0.0455399	-0.150637	0.314214	-0.0126745	-0.0316618	0.105023	0.236833
		122.06	0.495024	1	0.0825554	0.13759	0.0947251	0.143863	0.0976481	0.52466	0.483862	0.202137	0.529987	0.534219	0.534118	0.167125	0.501486	0.484553	0.155213	0.503178	0.495732	0.499485	-0.056633	0.435264	0.40377	-0.00157101	0.120146	-0.126989	0.256391	-0.0113024	-0.0356223	0.172288	0.296194
		126.055	0.0188038	0.0825554	1	-0.0450679	0.72239	0.31044	0.231324	0.264879	0.321066	-0.0172353	0.241661	0.193702	0.199879	0.47461	0.296627	0.323089	0.326588	0.276651	0.245572	0.227865	0.117864	0.176119	0.0833474	-0.000413117	-0.245268	0.127208	-0.324058	0.00779143	-0.0795473	-0.0713423	-0.163719
		138.055	0.189408	0.13759	-0.0450679	1	0.0216819	-0.0943596	-0.110462	0.181658	0.175783	0.214587	0.177319	0.159451	0.16399	0.0414991	0.181783	0.176805	0.0121134	0.18265	0.179731	0.185277	-0.0569245	0.167253	0.171189	0.000151145	0.209802	-0.13652	0.130226	-0.0109658	0.0573646	0.0284289	0.134371
		144.066	0.0558284	0.0947251	0.72239	0.0216819	1	0.217707	0.169893	0.191033	0.241454	-0.0634098	0.173684	0.140033	0.142736	0.520598	0.227893	0.244925	0.328752	0.219538	0.204777	0.201469	0.158779	0.178399	0.127191	0.000204496	-0.187118	0.170261	-0.134762	0.0163398	-0.0121098	-0.0469312	-0.0839895
		145.049	0.10909	0.143863	0.31044	-0.0943596	0.217707	1	0.591378	0.141563	0.0697008	0.0267376	0.151798	0.170086	0.16533	0.194564	0.0995675	0.0679208	0.132467	0.0898513	0.0733117	0.0642843	0.260839	-0.0291338	-0.0710966	-0.00248112	-0.20591	0.270614	-0.07087	0.0200359	-0.0860075	0.158267	-0.0547251
		163.06	0.0177531	0.0976481	0.231324	-0.110462	0.169893	0.591378	1	0.0431064	-0.000782453	0.151367	0.050834	0.0753046	0.0696039	0.274394	0.00715786	-0.00908442	0.287891	0.00788023	0.0232799	-0.00882483	0.244755	-0.00234754	-0.00392431	-0.000204478	0.0116856	0.254686	-0.030183	0.0179194	-0.000344281	0.327723	0.0786701
		166.05	0.527572	0.52466	0.264879	0.181658	0.191033	0.141563	0.0431064	1	0.852247	0.314276	0.829553	0.767479	0.785244	0.324765	0.842104	0.851444	0.242904	0.843128	0.832828	0.820136	-0.0537583	0.743973	0.654652	-0.000176421	0.155458	-0.170877	0.198186	-0.0192983	-0.092618	0.172006	0.344288
		167.034	0.469131	0.483862	0.321066	0.175783	0.241454	0.0697008	-0.000782453	0.852247	1	0.38177	0.822331	0.744571	0.764663	0.434526	0.902548	0.966781	0.358117	0.910439	0.909709	0.892096	-0.0638536	0.894458	0.799799	0.00232406	0.234987	-0.17485	0.168668	-0.0188791	-0.122959	0.159598	0.369491
		168.065	0.135099	0.202137	-0.0172353	0.214587	-0.0634098	0.0267376	0.151367	0.314276	0.38177	1	0.306279	0.297458	0.302995	0.510967	0.300642	0.346392	0.614532	0.331785	0.404069	0.340447	-0.0203369	0.506717	0.571174	0.00169689	0.712865	-0.117433	0.241046	-0.0145975	0.155773	0.504059	0.560559
		172.06	0.538532	0.529987	0.241661	0.177319	0.173684	0.151798	0.050834	0.829553	0.822331	0.306279	1	0.767161	0.78385	0.310273	0.817767	0.821149	0.229364	0.819637	0.809258	0.799472	-0.0549519	0.71893	0.633533	-0.0001214	0.1487	-0.171621	0.219462	-0.0190551	-0.0867274	0.180904	0.346569
		182.045	0.539292	0.534219	0.193702	0.159451	0.140033	0.170086	0.0753046	0.767479	0.744571	0.297458	0.767161	1	0.754162	0.293112	0.748609	0.742827	0.223916	0.749738	0.743029	0.732143	-0.0465385	0.662449	0.586692	0.000435537	0.161249	-0.160827	0.240582	-0.0177273	-0.0535667	0.207934	0.359691
		184.06	0.543058	0.534118	0.199879	0.16399	0.142736	0.16533	0.0696039	0.785244	0.764663	0.302995	0.78385	0.754162	1	0.297462	0.761652	0.762444	0.225483	0.765528	0.761605	0.746313	-0.0538402	0.67913	0.600797	-0.00118756	0.161355	-0.165592	0.242017	-0.0174621	-0.0579364	0.207395	0.362092
		186.076	0.0745422	0.167125	0.47461	0.0414991	0.520598	0.194564	0.274394	0.324765	0.434526	0.510967	0.310273	0.293112	0.297462	1	0.358232	0.415379	0.845891	0.383689	0.441123	0.384458	0.129922	0.557927	0.567312	0.00108462	0.418972	0.114125	0.110802	0.0122055	0.104795	0.437538	0.405442
		196.06	0.498813	0.501486	0.296627	0.181783	0.227893	0.0995675	0.00715786	0.842104	0.902548	0.300642	0.817767	0.748609	0.761652	0.358232	1	0.904437	0.274189	0.88765	0.867258	0.870827	-0.053426	0.802341	0.710489	0.00113106	0.166241	-0.166958	0.178115	-0.0179597	-0.126224	0.141456	0.334973
		197.045	0.471631	0.484553	0.323089	0.176805	0.244925	0.0679208	-0.00908442	0.851444	0.966781	0.346392	0.821149	0.742827	0.762444	0.415379	0.904437	1	0.337323	0.909699	0.903258	0.890087	-0.0637765	0.880307	0.782849	0.0023681	0.214496	-0.173001	0.158214	-0.0184987	-0.130014	0.143701	0.354134
		204.087	0.0192526	0.155213	0.326588	0.0121134	0.328752	0.132467	0.287891	0.242904	0.358117	0.614532	0.229364	0.223916	0.225483	0.845891	0.274189	0.337323	1	0.304866	0.377246	0.308359	0.0746743	0.547396	0.60208	0.0016118	0.627477	0.0558246	0.101549	0.00865678	0.185793	0.580689	0.53492
		214.071	0.501075	0.503178	0.276651	0.18265	0.219538	0.0898513	0.00788023	0.843128	0.910439	0.331785	0.819637	0.749738	0.765528	0.383689	0.88765	0.909699	0.304866	1	0.881911	0.881633	-0.0581468	0.832158	0.748153	0.00140124	0.203421	-0.172217	0.211321	-0.0187109	-0.118608	0.171864	0.369917
		215.055	0.485002	0.495732	0.245572	0.179731	0.204777	0.0733117	0.0232799	0.832828	0.909709	0.404069	0.809258	0.743029	0.761605	0.441123	0.867258	0.903258	0.377246	0.881911	1	0.873859	-0.0552435	0.880675	0.809095	0.00256583	0.295348	-0.176059	0.253524	-0.0186763	-0.0775583	0.246756	0.445785
		232.081	0.504388	0.499485	0.227865	0.185277	0.201469	0.0642843	-0.00882483	0.820136	0.892096	0.340447	0.799472	0.732143	0.746313	0.384458	0.870827	0.890087	0.308359	0.881633	0.873859	1	-0.0638758	0.842978	0.773171	0.000858492	0.226194	-0.175987	0.27726	-0.0188288	-0.120275	0.186182	0.395261
		243.026	-0.0679091	-0.056633	0.117864	-0.0569245	0.158779	0.260839	0.244755	-0.0537583	-0.0638536	-0.0203369	-0.0549519	-0.0465385	-0.0538402	0.129922	-0.053426	-0.0637765	0.0746743	-0.0581468	-0.0552435	-0.0638758	1	-0.055077	-0.0540455	0.000558394	-0.03502	0.482319	-0.0369888	0.0359361	-0.00231384	0.0693479	-0.00727116
		274.092	0.402011	0.435264	0.176119	0.167253	0.178399	-0.0291338	-0.00234754	0.743973	0.894458	0.506717	0.71893	0.662449	0.67913	0.557927	0.802341	0.880307	0.547396	0.832158	0.880675	0.842978	-0.055077	1	0.959536	0.00305576	0.504966	-0.178612	0.323563	-0.0182681	-0.0360784	0.353708	0.592294
		292.103	0.361759	0.40377	0.0833474	0.171189	0.127191	-0.0710966	-0.00392431	0.654652	0.799799	0.571174	0.633533	0.586692	0.600797	0.567312	0.710489	0.782849	0.60208	0.748153	0.809095	0.773171	-0.0540455	0.959536	1	0.00319806	0.614148	-0.178792	0.386874	-0.0175378	-0.00742698	0.42541	0.679535
		308.098	-0.00248921	-0.00157101	-0.000413117	0.000151145	0.000204496	-0.00248112	-0.000204478	-0.000176421	0.00232406	0.00169689	-0.0001214	0.000435537	-0.00118756	0.00108462	0.00113106	0.0023681	0.0016118	0.00140124	0.00256583	0.000858492	0.000558394	0.00305576	0.00319806	1	0.00311962	-0.000864635	-0.00044396	-0.000326104	-0.00170434	0.00056946	0.00160415
		366.139	0.0455399	0.120146	-0.245268	0.209802	-0.187118	-0.20591	0.0116856	0.155458	0.234987	0.712865	0.1487	0.161249	0.161355	0.418972	0.166241	0.214496	0.627477	0.203421	0.295348	0.226194	-0.03502	0.504966	0.614148	0.00311962	1	-0.160187	0.293121	-0.0124122	0.265626	0.637609	0.748443
		405.079	-0.150637	-0.126989	0.127208	-0.13652	0.170261	0.270614	0.254686	-0.170877	-0.17485	-0.117433	-0.171621	-0.160827	-0.165592	0.114125	-0.166958	-0.173001	0.0558246	-0.172217	-0.176059	-0.175987	0.482319	-0.178612	-0.178792	-0.000864635	-0.160187	1	-0.114144	0.0753301	-0.0567298	0.0202058	-0.128153
		436.145	0.314214	0.256391	-0.324058	0.130226	-0.134762	-0.07087	-0.030183	0.198186	0.168668	0.241046	0.219462	0.240582	0.242017	0.110802	0.178115	0.158214	0.101549	0.211321	0.253524	0.27726	-0.0369888	0.323563	0.386874	-0.00044396	0.293121	-0.114144	1	-0.0101945	0.0473913	0.285714	0.415962
		485.046	-0.0126745	-0.0113024	0.00779143	-0.0109658	0.0163398	0.0200359	0.0179194	-0.0192983	-0.0188791	-0.0145975	-0.0190551	-0.0177273	-0.0174621	0.0122055	-0.0179597	-0.0184987	0.00865678	-0.0187109	-0.0186763	-0.0188288	0.0359361	-0.0182681	-0.0175378	-0.000326104	-0.0124122	0.0753301	-0.0101945	1	-0.00511449	0.00488832	-0.0106538
		512.197	-0.0316618	-0.0356223	-0.0795473	0.0573646	-0.0121098	-0.0860075	-0.000344281	-0.092618	-0.122959	0.155773	-0.0867274	-0.0535667	-0.0579364	0.104795	-0.126224	-0.130014	0.185793	-0.118608	-0.0775583	-0.120275	-0.00231384	-0.0360784	-0.00742698	-0.00170434	0.265626	-0.0567298	0.0473913	-0.00511449	1	0.197499	0.119632
		528.192	0.105023	0.172288	-0.0713423	0.0284289	-0.0469312	0.158267	0.327723	0.172006	0.159598	0.504059	0.180904	0.207934	0.207395	0.437538	0.141456	0.143701	0.580689	0.171864	0.246756	0.186182	0.0693479	0.353708	0.42541	0.00056946	0.637609	0.0202058	0.285714	0.00488832	0.197499	1	0.592104
		657.235	0.236833	0.296194	-0.163719	0.134371	-0.0839895	-0.0547251	0.0786701	0.344288	0.369491	0.560559	0.346569	0.359691	0.362092	0.405442	0.334973	0.354134	0.53492	0.369917	0.445785	0.395261	-0.00727116	0.592294	0.679535	0.00160415	0.748443	-0.128153	0.415962	-0.0106538	0.119632	0.592104	1

## Sheet: Figure 3c
Figure 3c: Identified peptide remainder masses from glycopeptide mass shift bins. Data 1 contains the peptide remainder masses.
	Data 1	peptide remainder mass
		203.097
		83.0436
		0.0286
		406.179
		568.211
		730.261
		-16.9962
		892.32
		45.96
		203.078
		83.0476
		0.0306
		406.189
		568.21
		-17.027
		730.264
		203.078
		0.026
		83.0364
		406.157
		568.209
		730.263
		-17.0086
		349.136
		203.079
		0.0154
		83.0358
		406.163
		568.23
		730.261
		349.135
		-16.99
		892.344
		203.087
		83.0424
		0.0268
		406.171
		568.212
		-17.0112
		730.292
		203.079
		-0.001
		83.036
		406.157
		568.211
		-17.0266
		45.9508
		203.079
		0.0128
		83.0386
		406.158
		568.21
		730.261
		-17.027
		933.337
		203.078
		0.0204
		83.0354
		406.182
		568.206
		-16.9932
		730.289
		203.078
		0.0266
		83.036
		406.184
		-17.0272
		568.209
		730.258
		203.077
		-0.0016
		83.036
		406.185
		568.244
		-17.0182
		730.265
		349.154
		0.0054
		203.079
		83.0364
		406.158
		568.226
		-17.0282
		45.9506
		203.078
		0.011
		83.0352
		406.158
		-17.0282
		568.21
		349.135
		771.298
		730.263
		-79.9668
		123.112
		3.0696
		203.078
		203.08
		0.026
		83.0364
		406.179
		568.228
		730.264
		-17.0182
		349.14
		203.092
		0.0048
		83.0366
		406.158
		568.21
		730.276
		-17.0278
		349.136
		203.077
		-0.0018
		83.0352
		406.173
		568.211
		-17.0282
		730.262
		349.136
		203.079
		-0.0006
		83.0364
		406.157
		568.209
		730.26
		-17.0272
		-0.0012
		203.078
		83.0438
		406.156
		568.211
		45.9514
		730.263
		365.13
		-17.027
		-26.0862
		203.078
		-0.001
		83.0364
		406.158
		-17.027
		568.211
		730.261
		349.135
		203.079
		83.0364
		0.0382
		406.157
		568.24
		730.263
		-17.0174
		203.111
		-0.0002
		83.0592
		406.156
		568.211
		-17.0276
		730.261
		203.077
		83.0348
		0.027
		406.185
		-17.0284
		568.196
		349.137
		203.084
		-0.0006
		83.0366
		406.157
		568.217
		730.293
		349.157
		-17.026
		203.078
		-0.0016
		83.0358
		406.157
		568.209
		730.264
		-17.0272
		349.137
		933.342
		1095.4
		892.315
		203.078
		-0.001
		83.036
		406.157
		568.209
		-17.013
		730.26
		349.136
		432.246
		229.161
		312.203
		635.317
		203.077
		-0.0022
		83.0354
		406.158
		-17.029
		568.21
		432.243
		229.164
		312.198
		635.336
		203.078
		83.036
		0.026
		406.157
		568.21
		-17.027
		730.265
		45.9542
		203.078
		-79.9666
		123.113
		83.0512
		3.0708
		0.0326
		406.156
		123.112
		-79.9624
		3.07
		326.19
		488.242
		-96.994
		650.291
		203.078
		-0.001
		83.036
		406.159
		568.215
		45.9534
		-26.0846
		-17.026
		-74.0876
		203.077
		-0.0016
		83.0364
		406.159
		568.209
		-17.0034
		730.261
		203.078
		-0.001
		83.0358
		406.158
		44.954
		203.078
		-0.0024
		83.0358
		406.159
		568.224
		730.261
		-17.0276
		349.137
		203.087
		-0.0002
		83.037
		-17.0284
		406.158
		568.212
		203.078
		83.0366
		-0.0012
		406.156
		568.21
		730.263
		-17.0444
		203.078
		0.005
		83.0352
		406.156
		568.206
		349.134
		-17.0276
		730.267
		203.083
		0.0146
		83.0354
		406.158
		568.21
		730.264
		-17.0028
		349.136
		203.082
		-0.001
		83.0364
		406.156
		568.219
		349.137
		-17.0278
		730.269
		771.286
		203.077
		83.0358
		-0.001
		406.182
		568.205
		-17.0278
		730.264
		203.078
		83.0364
		0.0282
		406.158
		-17.0032
		349.135
		568.18
		203.078
		0.0156
		83.0364
		406.184
		568.211
		-17.0282
		349.135
		203.078
		-0.0012
		83.0352
		406.159
		-17.024
		568.21
		730.263
		349.136
		203.078
		83.0366
		-0.0248
		406.181
		568.21
		-17.027
		730.263
		45.979
		203.079
		83.036
		0.0272
		406.157
		-17.0276
		568.213
		349.135
		203.078
		83.0352
		0.0346
		406.157
		568.208
		730.262
		-17.0266
		43.1448
		-159.933
		123.112
		-76.8982
		-79.9662
		3.0712
		432.263
		229.164
		312.198
		635.314
		203.077
		83.0358
		406.157
		0.0366
		568.211
		349.137
		771.291
		-17.0262
		730.26
		933.347
		552.216
		139.08
		-64.002
		19.0366
		342.159
		203.078
		-0.0006
		83.0354
		406.157
		568.207
		730.26
		349.134
		-17.0076
		203.077
		83.0358
		-0.0006
		406.156
		-17.0288
		568.208
		203.078
		-0.001
		83.0424
		406.156
		568.21
		-17.0104
		349.136
		730.264
		203.079
		-0.0016
		83.0358
		406.157
		568.21
		-17.005
		771.278
		349.136
		730.264
		432.24
		229.161
		312.225
		635.314
		203.079
		-0.0014
		83.036
		406.157
		568.209
		-17.0266
		730.293
		349.138
		203.078
		83.0504
		0.0288
		406.155
		-17.0184
		568.21
		349.134
		203.079
		83.0352
		406.176
		-0.0008
		349.136
		568.208
		-17.0272
		730.26
		39.017
		22.9968
		-60.029
		876.324
		892.324
		-0.0006
		203.11
		83.0358
		406.157
		568.211
		-17.0278
		45.9622
		203.092
		0.0136
		83.0366
		406.155
		568.21
		730.262
		-17.0278
		203.078
		0.0182
		83.0602
		406.156
		568.209
		-17.0104
		730.269
		203.078
		-0.0006
		83.0366
		406.158
		568.209
		349.141
		-16.9952
		730.26
		0.0014
		203.078
		83.0422
		406.158
		-17.0506
		568.209
		-0.001
		203.078
		83.0358
		203.078
		-0.0024
		83.0364
		406.155
		568.211
		-17.0276
		771.29
		349.136
		123.112
		-79.967
		3.0702
		326.19
		488.242
		650.294
		-34.0154
		432.238
		635.322
		229.162
		797.376
		312.2
		203.08
		-0.0006
		203.077
		-0.001
		83.0344
		406.159
		349.135
		-17.0266
		568.211
		552.206
		45.953
		-74.0934
		771.286
		39.0078
		933.339
		730.269
		-173.121
		203.078
		83.0352
		406.156
		0.0282
		-0.0004
		203.079
		83.0364
		406.158
		568.211
		730.26
		203.078
		0.0158
		83.0352
		406.191
		568.206
		-17.0266
		203.078
		-0.001
		406.157
		83.0352
		568.209
		349.137
		-17.0282
		771.283
		730.258
		203.077
		0.0178
		83.0352
		406.172
		-16.991
		568.212
		349.136
		203.077
		-0.0018
		83.0354
		406.159
		-17.0266
		203.078
		-0.001
		83.0354
		406.158
		-17.0548
		349.135
		203.078
		-0.001
		83.0358
		406.158
		568.209
		730.264
		-17.026
		349.166
		203.078
		-0.0012
		83.0364
		406.179
		568.244
		203.078
		-0.0016
		83.0364
		406.168
		568.216
		730.263
		-16.9918
		349.134
		203.076
		-0.0034
		83.0358
		406.157
		568.21
		203.078
		-0.0012
		83.0366
		406.158
		568.21
		730.261
		203.077
		83.036
		0.0182
		406.156
		-17.0282
		568.211
		203.078
		-0.0002
		83.0376
		406.191
		568.209
		730.262
		-17.0282
		203.078
		0.0142
		83.0364
		406.156
		-17.0266
		203.078
		83.0342
		0.0332
		406.171
		-17.0262
		568.209
		730.265
		349.138
		123.113
		-79.9648
		3.0698
		203.078
		203.079
		-0.0018
		83.0718
		-17.027
		406.157
		568.211
		730.262
		349.135
		203.076
		83.0332
		0.015
		406.158
		-17.025
		568.208
		203.078
		-0.001
		83.0352
		406.158
		568.209
		730.268
		349.136
		-17.0278
		203.079
		-0.001
		83.0598
		406.158
		-17.0272
		45.9508
		568.212
		203.079
		83.0364
		0
		406.155
		568.203
		730.252
		349.134
		-17.0276
		203.078
		-0.0014
		83.0564
		406.177
		568.211
		730.26
		-17.0274
		203.077
		-0.0008
		83.0354
		406.157
		568.21
		-17.0272
		771.294
		349.137
		0
		203.078
		83.0364
		406.157
		568.21
		-17.03
		730.257
		349.137
		203.078
		-0.0002
		83.0358
		406.158
		568.208
		-17.0154
		730.261
		203.079
		-0.001
		83.0354
		-17.0278
		406.157
		349.136
		568.204
		730.233
		203.078
		-0.0012
		83.0364
		406.157
		568.215
		349.136
		-17.0262
		771.29
		203.079
		83.0364
		-0.0006
		406.158
		-17.0276
		568.211
		349.136
		203.08
		-0.0022
		83.0348
		203.078
		-0.001
		83.0358
		406.159
		568.208
		730.262
		-17.0272
		203.094
		0.0158
		83.036
		406.158
		-16.989
		-0.0018
		203.078
		83.0342
		-17.027
		203.077
		-0.0016
		123.112
		-79.9698
		3.0698
		83.0344
		203.078
		83.0358
		406.157
		568.21
		0.036
		-17.0262
		730.263
		203.078
		-0.001
		83.0354
		406.155
		568.211
		-17.0076
		730.263
		203.078
		-0.001
		83.0358
		406.157
		568.202
		349.136
		-17.0246
		771.296
		203.078
		0.026
		83.0358
		-17.0228
		406.159
		203.078
		-0.0018
		83.036
		406.162
		-17.0276
		203.078
		0.0264
		83.036
		406.171
		568.211
		45.9534
		-17.0278
		730.256
		203.078
		0.0008
		83.0358
		139.078
		-63.999
		406.151
		203.078
		83.0366
		0.0044
		406.157
		568.212
		730.265
		-17.0276
		203.078
		0.0226
		83.0354
		406.156
		568.211
		-16.9928
		349.135
		-0.003
		83.037
		203.077
		406.157
		349.136
		-17.0278
		568.211
		203.078
		0.0198
		83.036
		406.157
		-17.0272
		568.211
		730.262
		203.078
		-0.0032
		83.0358
		406.156
		-17.0272
		568.206
		730.259
		43.1452
		-159.935
		-76.8984
		246.226
		-176.96
		408.28
		432.202
		83.0362
		203.079
		-0.0012
		3.0668
		-79.9692
		203.088
		-0.0028
		83.0352
		406.158
		568.246
		730.26
		-17.0284
		349.137
		203.077
		83.0556
		0.0268
		406.157
		-17.026
		568.21
		349.134
		730.262
		203.078
		-0.003
		83.0358
		406.156
		568.209
		-17.013
		730.26
		203.078
		0.022
		83.0716
		406.185
		-17.026
		568.229
		730.262
		45.9502
		-0.0008
		203.078
		83.0358
		123.113
		-79.9664
		203.077
		-0.0016
		83.0366
		406.185
		568.212
		730.261
		-17.0276
		349.134
		203.079
		0.0234
		83.0354
		406.158
		568.211
		-17.0272
		45.9524
		-74.0882
		203.079
		-0.0012
		406.157
		83.0358
		568.209
		349.132
		-17.0272
		771.27
		123.112
		3.0708
		-79.9664
		326.191
		488.243
		432.237
		123.113
		203.077
		-0.001
		83.0374
		406.156
		-17.0276
		568.207
		432.239
		229.161
		312.199
		635.309
		203.078
		-0.0018
		83.0368
		406.156
		568.207
		730.265
		-17.026
		432.237
		229.162
		312.2
		635.319
		123.112
		-79.9668
		3.07
		326.165
		-96.993
		488.24
		203.078
		-0.0022
		83.0354
		406.153
		-17.0284
		568.207
		349.135
		203.077
		-0.0018
		406.159
		83.0336
		568.209
		730.261
		-17.027
		933.341
		1095.39
		203.079
		0.0014
		83.0338
		-17.0276
		406.158
		203.078
		0
		83.036
		406.156
		123.103
		-79.9696
		203.078
		0.0154
		83.0354
		406.157
		568.224
		730.284
		-17.029
		203.078
		-0.0004
		83.0354
		406.156
		-17.0172
		568.209
		203.114
		-0.0006
		83.0358
		406.157
		-17.016
		568.21
		203.078
		-0.001
		83.0364
		406.157
		568.212
		-17.026
		730.261
		203.078
		-0.0022
		83.0348
		406.157
		568.209
		-17.0284
		203.077
		-0.0008
		83.0348
		406.156
		-17.0218
		568.214
		123.112
		-79.9684
		3.0706
		326.192
		-96.9944
		488.243
		203.09
		-0.0012
		83.0354
		406.16
		568.21
		-17.029
		730.266
		349.125
		203.079
		83.0302
		-0.0006
		203.078
		83.0364
		203.078
		-0.0006
		83.0336
		406.156
		-17.0226
		568.209
		203.079
		83.0358
		0.0174
		406.191
		-17.026
		568.208
		349.134
		203.076
		-0.0018
		83.0364
		406.158
		568.209
		203.078
		-0.0018
		83.0352
		406.156
		-17.0276
		568.212
		203.076
		-0.001
		83.0364
		406.166
		568.203
		730.256
		-17.0282
		203.077
		-0.0018
		83.0352
		406.155
		568.208
		730.262
		-17.027
		203.078
		-0.001
		83.0364
		406.157
		-0.0016
		203.077
		83.0354
		406.179
		-17.028
		568.211
		203.078
		-0.0022
		83.0338
		406.157
		568.208
		-17.0282
		203.074
		83.0348
		-0.0014
		-17.0294
		568.198
		406.155
		203.078
		0.0106
		83.0362
		-17.0272
		203.077
		-0.0016
		83.036
		406.156
		568.209
		-17.0284
		203.077
		-0.001
		83.0364
		406.155
		568.207
		730.264
		-17.0254
		203.077
		-0.0028
		83.035
		406.156
		203.076
		-0.0018
		83.0356
		406.156
		568.211
		730.264
		-17.0276
		203.078
		83.036
		-0.001
		406.158
		568.208
		349.136
		-17.0286
		730.272
		771.29
		203.077
		406.156
		0.0356
		83.0578
		568.209
		203.078
		0.0216
		83.036
		406.156
		-17.024
		568.213
		730.262
		203.077
		83.036
		-0.0012
		406.156
		568.208
		730.257
		-17.027
		203.078
		0.0004
		83.037
		406.157
		-17.0096
		568.208
		203.078
		-0.0012
		406.155
		83.079
		-17.025
		349.137
		568.213
		203.077
		-0.0002
		83.0354
		406.172
		568.216
		730.262
		349.136
		-17.0266
		203.079
		-0.001
		83.0348
		406.156
		-17.0276
		203.079
		83.0366
		-0.0002
		406.157
		568.208
		730.26
		-17.0272
		349.137
		203.079
		83.028
		-0.0012
		-79.9688
		123.112
		3.0142
		326.185
		203.078
		0
		406.159
		83.0386
		568.211
		-0.0024
		203.078
		203.078
		-0.0042
		83.0358
		406.159
		568.211
		-17.0286
		203.078
		-0.0012
		83.0358
		406.158
		568.21
		730.263
		-17.0278
		933.341
		1095.4
		203.078
		-0.0006
		83.0548
		406.157
		568.223
		-17.0262
		730.275
		349.135
		203.078
		-0.001
		83.0356
		406.158
		-17.0008
		568.213
		432.242
		312.199
		229.161
		203.078
		-0.0018
		83.0358
		406.16
		568.208
		730.251
		349.137
		-17.026
		203.079
		83.0336
		-0.0028
		406.165
		432.238
		229.158
		312.197
		635.31
		203.078
		-0.0006
		83.0362
		-0.0002
		203.077
		83.0398
		406.156
		203.076
		406.153
		-0.001
		83.041
		-17.0294
		203.078
		0.0004
		83.0352
		406.183
		568.209
		730.261
		-17.027
		203.077
		83.0366
		-0.0006
		406.159
		-17.0272
		568.208
		771.289
		349.137
		203.077
		0.0132
		83.0342
		406.176
		568.173
		-17.0272
		349.136
		203.079
		-0.0006
		83.0366
		406.157
		568.207
		730.262
		-17.0278
		349.141
		-0.0016
		203.078
		83.0354
		406.159
		-17.0268
		568.21
		203.079
		-0.0012
		83.0354
		406.158
		568.188
		203.078
		-0.0018
		83.0594
		406.157
		-17.0278
		203.078
		-0.0008
		203.08
		83.0366
		203.077
		-0.0022
		83.0358
		-17.0268
		406.158
		203.076
		-0.0018
		406.157
		83.0354
		-17.0272
		568.208
		771.316
		203.078
		0.0094
		83.0358
		406.157
		568.207
		730.266
		-16.992
		203.077
		406.157
		0.0128
		83.0348
		568.208
		203.079
		83.0352
		0.0316
		406.195
		-17.0278
		568.21
		203.079
		-0.0034
		83.0376
		-17.027
		203.076
		83.036
		-0.0012
		406.171
		568.211
		-17.0186
		349.137
		771.288
		203.078
		-0.0018
		83.0358
		406.157
		568.209
		-17.0276
		349.137
		771.278
		203.078
		83.036
		-0.0006
		406.157
		-17.0282
		568.208
		730.262
		203.078
		-0.002
		83.0364
		406.157
		568.209
		730.263
		203.077
		0
		83.033
		406.158
		568.208
		730.262
		349.136
		-17.0266
		203.072
		203.078
		0.0066
		83.0364
		406.158
		568.209
		-17.0254
		730.26
		203.078
		-0.0006
		83.0338
		406.159
		568.21
		-17.0258
		730.264
		203.078
		-0.0044
		406.157
		83.0364
		568.207
		349.136
		-17.0294
		771.285
		552.214
		203.078
		-0.001
		83.0354
		406.158
		-17.0276
		203.078
		-0.0016
		83.0364
		406.159
		568.21
		-17.0274
		730.26
		203.078
		-0.0016
		83.036
		406.154
		568.211
		730.262
		-17.0266
		203.1
		-0.0032
		83.0376
		-17.0294
		406.154
		203.078
		-0.0018
		83.036
		123.111
		-79.9656
		203.078
		406.157
		-0.0018
		83.036
		568.209
		-17.0282
		349.136
		771.287
		203.079
		-0.0012
		83.036
		-16.9924
		406.157
		203.078
		83.0352
		43.145
		-159.935
		-76.8978
		246.222
		408.275
		203.079
		-0.0018
		83.0366
		406.155
		-17.0282
		568.209
		203.077
		-0.0006
		83.0358
		406.156
		568.21
		-17.0278
		203.079
		-0.001
		83.0358
		-17.026
		406.157
		203.076
		83.038
		-0.0024
		406.157
		568.206
		730.264
		-17.0276
		203.076
		0.0242
		83.0344
		406.151
		432.239
		229.161
		312.202
		635.315
		203.076
		-0.0016
		83.0344
		406.155
		-17.0266
		568.206
		730.262
		123.113
		-79.9678
		3.0684
		326.19
		-96.9922
		203.08
		83.0354
		-0.002
		406.158
		-17.0282
		-0.0006
		203.077
		83.037
		406.155
		568.209
		-17.0296
		730.26
		203.078
		0.0104
		83.0364
		-17.0242
		-39.9466
		-243.035
		203.076
		-0.001
		83.0332
		406.155
		203.077
		-0.0006
		83.0348
		-17.0262
		406.157
		203.077
		-0.0018
		83.0354
		406.157
		568.21
		730.263
		-17.026
		349.136
		203.077
		-0.0016
		83.0352
		406.154
		568.21
		-17.031
		730.265
		149.193
		352.268
		432.241
		-0.0002
		203.077
		-0.001
		406.157
		83.069
		568.208
		-17.0276
		349.137
		203.072
		262.078
		203.079
		-0.0006
		203.077
		83.036
		-0.001
		406.157
		568.233
		-17.0278
		155.1
		-47.9756
		123.113
		-79.9666
		3.0702
		326.192
		203.1
		83.0346
		-0.0016
		406.156
		-17.0278
		203.069
		203.079
		-0.001
		406.156
		83.0366
		568.21
		730.262
		-17.0276
		203.077
		-0.0016
		406.157
		83.0354
		568.205
		349.135
		-17.0272
		771.288
		203.077
		0.0078
		83.0352
		406.155
		568.208
		730.259
		-0.0052
		203.078
		-0.0016
		83.0348
		406.157
		568.207
		-17.027
		349.157
		203.079
		-0.0108
		203.079
		83.0342
		-0.0016
		406.156
		-17.0272
		349.137
		568.209
		730.27
		3.0698
		123.112
		-79.9674
		326.19
		203.08
		0.0002
		83.0362
		-17.025
		203.08
		83.0342
		-0.0008
		406.158
		203.076
		-0.0012
		406.155
		83.0354
		568.209
		730.26
		203.077
		0.0004
		83.036
		406.157
		203.104
		-0.001
		83.0332
		-17.0278
		203.078
		0.0094
		83.0348
		406.156
		568.208
		730.258
		349.137
		83.033
		203.079
		-0.0032
		406.155
		568.209
		203.078
		83.037
		-0.0022
		406.157
		568.21
		730.264
		349.138
		-17.027
		203.078
		83.0454
		-0.0016
		406.156
		-17.0298
		203.077
		83.036
		-0.0006
		406.155
		-17.0278
		568.207
		203.078
		-0.0002
		83.038
		406.155
		568.207
		730.262
		349.129
		-17.0412
		1095.39
		203.078
		-0.0016
		83.0366
		406.158
		568.211
		730.263
		-17.0262
		203.079
		123.091
		-79.9676
		203.076
		406.158
		-0.0022
		83.037
		568.201
		730.266
		203.079
		-0.0002
		83.0346
		406.156
		-17.0266
		568.211
		203.078
		-0.0006
		83.0366
		406.156
		-17.0068
		-159.935
		43.145
		246.222
		-76.8966
		408.275
		203.078
		406.154
		83.036
		-0.0008
		568.223
		203.079
		-0.0056
		83.0374
		406.156
		-17.026
		203.077
		-0.0002
		83.0352
		406.158
		-17.026
		568.21
		730.263
		203.078
		0
		83.0344
		406.159
		568.217
		730.27
		-17.0032
		203.078
		-0.001
		83.0366
		406.156
		568.207
		-17.032
		730.263
		349.135
		203.079
		-0.0146
		83.0364
		406.156
		568.213
		-17.044
		730.24
		-159.935
		43.1448
		123.112
		-76.8536
		-79.969
		3.07
		123.113
		-79.968
		3.0698
		-96.9944
		326.192
		203.081
		-0.0008
		83.036
		203.079
		83.0352
		-0.0006
		406.157
		568.21
		203.077
		-0.0042
		83.0338
		406.159
		568.204
		730.259
		-17.0288
		203.077
		-0.0012
		83.036
		406.158
		568.211
		-17.0274
		730.268
		203.087
		0
		83.0366
		406.157
		203.078
		0.0148
		83.036
		406.156
		568.208
		-17.027
		730.26
		123.113
		-79.9656
		3.0708
		326.19
		-96.9946
		488.245
		203.078
		-0.0002
		83.035
		-17.0276
		406.156
		568.21
		203.077
		83.0348
		0.0054
		406.154
		-0.0002
		203.078
		82.9962
		-17.0248
		406.157
		203.078
		-0.0018
		83.036
		406.154
		-17.0272
		203.077
		-0.0006
		83.0354
		406.155
		568.21
		730.263
		203.076
		0
		-17.0272
		203.079
		0.0178
		83.0584
		406.168
		568.22
		730.265
		-17.029
		349.135
		203.078
		0
		83.0352
		406.156
		568.206
		730.282
		203.078
		83.0356
		-0.015
		406.157
		203.076
		-0.001
		83.037
		406.159
		568.207
		-17.0244
		123.11
		-79.9666
		203.078
		83.0338
		123.114
		3.0688
		203.077
		-0.003
		83.0288
		203.078
		-0.0018
		83.0364
		406.158
		568.209
		203.076
		-0.0086
		83.0344
		-17.0284
		123.111
		-79.9676
		3.07
		432.246
		326.191
		432.245
		123.112
		203.077
		-0.001
		83.036
		406.157
		-17.0262
		203.077
		-0.0018
		406.145
		568.204
		83.0344
		730.259
		203.078
		-0.0018
		406.192
		83.0356
		203.077
		-0.0006
		83.0368
		203.079
		83.0354
		-0.001
		406.155
		203.079
		-0.0018
		406.158
		83.0342
		203.077
		-0.0044
		83.0256
		406.155
		-17.029
		145.095
		25.0548
		348.171
		203.077
		-0.003
		83.0338
		406.156
		568.209
		730.294
		-16.9894
		203.077
		-0.002
		83.0348
		406.156
		568.208
		730.257
		-17.0294
		203.078
		-0.0012
		83.0364
		406.156
		568.203
		730.264
		-17.027
		203.077
		83.035
		-0.0006
		406.157
		-17.0282
		568.209
		203.079
		-0.0022
		406.171
		83.0358
		-0.001
		203.079
		83.037
		203.078
		-0.001
		406.156
		83.0354
		568.213
		349.134
		771.29
		83.0354
		406.158
		203.077
		43.1436
		-159.934
		-76.8984
		203.099
		83.0358
		0.006
		406.182
		568.209
		-17.0278
		203.077
		-0.0022
		83.0454
		203.077
		0.0366
		83.0668
		0.0118
		203.081
		83.0324
		-17.0266
		406.16
		349.132
		568.213
		876.351
		-77.057
		730.266
		432.226
		203.078
		-0.0014
		83.0376
		406.159
		568.211
		-17.0254
		203.074
		-0.0016
		83.0358
		406.155
		568.21
		203.077
		-0.0006
		83.0358
		203.081
		83.0356
		-0.0002
		406.162
		-17.0294
		568.211
		203.079
		-0.0002
		83.0336
		406.156
		568.207
		-17.0296
		730.259
		203.078
		-0.009
		83.0374
		203.077
		0.0068
		83.0364
		-17.0288
		406.157
		203.079
		-0.0012
		83.0358
		406.16
		568.206
		730.259
		-17.013
		203.077
		-0.0006
		83.037
		406.157
		568.209
		203.079
		-0.0016
		203.078
		-0.0006
[truncated: 264 more rows]

## Sheet: Supplementary Figure 2a
Supplementary Figure 2a: Identified b-ion fragment remainder masses from glycopeptide mass shift bins. Data 1 contains the fragment remainder masses.
	Data 1	mass
		203.088
		203.089
		203.092
		203.089
		203.093
		203.088
		203.092
		203.09
		203.09
		203.088
		203.089
		203.088
		203.091
		123.12
		203.09
		203.091
		203.093
		203.087
		203.084
		203.091
		203.095
		203.09
		203.093
		203.089
		203.089
		203.094
		229.183
		203.07
		432.262
		203.09
		203.089
		123.124
		203.091
		203.092
		203.09
		203.09
		203.069
		203.096
		203.094
		101.054
		203.089
		203.094
		203.09
		203.092
		203.064
		203.09
		203.089
		203.092
		203.091
		203.075
		203.064
		229.155
		203.089
		203.091
		203.091
		203.092
		203.09
		203.09
		229.181
		203.09
		203.093
		101.046
		742.299
		203.084
		203.088
		203.088
		203.087
		203.091
		203.093
		203.082
		123.129
		203.094
		432.251
		203.09
		203.062
		101.043
		203.095
		203.085
		203.092
		203.088
		203.091
		203.095
		203.094
		203.093
		203.062
		203.091
		203.09
		203.065
		203.067
		203.093
		203.09
		203.093
		203.074
		123.129
		203.096
		203.061
		203.09
		203.074
		203.092
		203.09
		203.09
		203.089
		203.093
		203.068
		203.091
		203.09
		203.095
		203.091
		203.092
		203.089
		203.09
		203.08
		203.093
		203.077
		203.066
		203.088
		203.093
		203.095
		203.087
		203.089
		203.096
		43.1334
		-159.945
		203.08
		-76.8968
		203.086
		203.089
		203.094
		203.093
		203.09
		203.089
		203.089
		203.086
		203.064
		203.087
		203.072
		203.098
		432.263
		123.125
		203.092
		203.09
		203.074
		203.08
		203.094
		203.088
		203.091
		203.094
		203.078
		203.066
		203.063
		123.112
		203.078
		203.093
		203.079
		-114.044
		203.097
		203.086
		203.09
		203.067
		203.068
		203.091
		203.09
		203.088
		149.208
		203.093
		203.076
		203.091
		203.09
		203.061
		203.09
		-357.262
		203.096
		203.099
		203.096
		203.09
		203.061
		203.057
		203.092
		203.092
		203.093
		203.084
		203.096
		203.095
		203.088
		203.092
		203.094
		203.088
		203.069
		203.098
		203.088
		203.058
		203.073
		203.095
		203.085
		203.087
		203.088
		203.091
		203.093
		203.069
		203.096
		203.094
		203.077
		203.084
		203.073
		203.075
		203.093
		203.092
		203.086
		203.092
		203.09
		203.074
		203.092
		203.096
		203.09
		203.078
		203.065
		203.09
		203.093
		203.078
		43.1626
		203.079
		-159.92
		203.094
		203.093
		203.097
		203.099
		432.231
		203.074
		203.079
		123.119
		203.066
		203.071
		203.08
		203.066
		203.073
		203.092
		203.079
		203.084
		203.098
		203.052
		203.071
		203.08
		203.083
		203.059
		203.07
		101.051
		203.078
		203.086
		203.061
		203.09
		203.067
		203.086
		203.084
		203.064
		203.069
		203.096
		203.074
		-160.047
		203.093
		203.096
		203.094
		43.1474
		123.111
		-159.935
		203.06
		203.097
		203.095
		203.069
		203.09
		203.091
		123.111
		203.09
		203.07
		123.111
		203.071
		203.085
		203.067
		203.096
		203.092
		123.11
		203.081
		203.091
		203.069
		203.092
		203.095
		203.072
		203.092
		203.089
		203.083
		203.096
		203.079
		203.09
		203.098
		203.058
		203.061
		203.069
		203.099
		203.08
		203.079
		203.056
		203.086
		203.097
		203.076
		203.077
		203.096
		203.081
		203.079
		203.089
		203.093
		43.1534
		-159.916
		203.079
		203.072
		203.089
		203.099
		101.053
		203.079
		203.095
		203.083
		203.098
		203.091
		203.075
		203.085
		203.092
		203.095
		203.082
		203.097
		203.066
		203.094
		203.078
		203.083
		123.093
		203.091
		203.097
		203.067
		203.095
		203.064
		203.092
		1138.49
		1077.47
		930.393
		43.1592
		203.079
		-159.919
		203.079
		111.957
		1343.76
		1115.59
		203.087
		203.096
		203.084
		203.078
		203.079
		123.129
		203.079
		203.094
		203.087
		203.079
		203.093
		203.078
		203.083
		203.076
		203.067
		203.079
		203.078
		203.095
		203.058
		203.06
		203.076
		203.078
		203.078
		203.09
		203.084
		203.099
		203.09
		203.093
		203.078
		203.091
		203.079
		203.101

[truncated: 8 more sheets: Supplementary Figure 2b, Figure 4a, Figure 4c, Figure 4d, Supplementary Figure 3, Figure 5a, Figure 5b, Sheet15]
